# Supplementary material for: A new species of Paraonis and an annotated checklist of polychaetes from mangroves of the Brazilian Amazon Coast (Annelida, Paraonidae)
Source: Zookeys. 2018 Feb 27;(740):1–34. doi: 10.3897/zookeys.740.14640 (PMC5904532; doi:10.3897/zookeys.740.14640)
Supplement: XML Treatment for Arabella (Arabella) iricolor [file zookeys.740.14640-treatment1.xml]

<!DOCTYPE tp:taxon-treatment
  PUBLIC "-//TaxonX//DTD Taxonomic Treatment Publishing DTD v0 20100105//EN" "tax-treatment-NSO.dtd">
<tp:taxon-treatment xmlns:tp="http://www.plazi.org/taxpub"><tp:treatment-meta><kwd-group><label>Taxon classification</label><kwd><named-content xmlns:xlink="http://www.w3.org/1999/xlink" content-type="kingdom">Animalia</named-content></kwd><kwd><named-content xmlns:xlink="http://www.w3.org/1999/xlink" content-type="order">Eunicida</named-content></kwd><kwd><named-content xmlns:xlink="http://www.w3.org/1999/xlink" content-type="family">Oenonidae</named-content></kwd></kwd-group><mixed-citation publication-type="journal"><person-group><name><surname>Ribeiro</surname><given-names>Rannyele Passos</given-names></name><name><surname>Alves</surname><given-names>Paulo Ricardo</given-names></name><name><surname>de Almeida</surname><given-names>Zafira da Silva</given-names></name><name><surname>Ruta</surname><given-names>Christine</given-names></name></person-group><article-title>A new species of <italic><tp:taxon-name><tp:taxon-name-part taxon-name-part-type="genus" reg="Paraonis">Paraonis</tp:taxon-name-part></tp:taxon-name></italic> and an annotated checklist of polychaetes from mangroves of the Brazilian Amazon Coast (<tp:taxon-name><tp:taxon-name-part taxon-name-part-type="phylum">Annelida</tp:taxon-name-part></tp:taxon-name>, <tp:taxon-name><tp:taxon-name-part taxon-name-part-type="family">Paraonidae</tp:taxon-name-part></tp:taxon-name>)</article-title><source>Zookeys</source><day>27</day><month>2</month><year>2018</year><volume>2018</volume><issue>740</issue><fpage>1</fpage><lpage>34</lpage><pub-id pub-id-type="doi">10.3897/zookeys.740.14640</pub-id></mixed-citation></tp:treatment-meta><tp:nomenclature><tp:taxon-name>
              <tp:taxon-name-part taxon-name-part-type="genus" reg="Arabella">Arabella</tp:taxon-name-part> (<tp:taxon-name-part taxon-name-part-type="subgenus" reg="Arabella">Arabella</tp:taxon-name-part>) <tp:taxon-name-part taxon-name-part-type="species" reg="iricolor">iricolor</tp:taxon-name-part></tp:taxon-name><tp:taxon-authority>(Montagu, 1804)</tp:taxon-authority><xref ref-type="fig" rid="F2">Fig. 2</xref></tp:nomenclature><tp:treatment-sec sec-type="type locality" id="SECID0EMAAE"><title>Type locality.</title><p>Devonshire, England, United Kingdom (<named-content xmlns:xlink="http://www.w3.org/1999/xlink" content-type="dwc:verbatimCoordinates" xlink:type="simple"><named-content content-type="geo-json" specific-use="{&#34;type&#34;:&#34;Point&#34;,&#34;coordinates&#34;:[-3.566667,50.566667]}" id="NCID0EVAAE" xlink:type="simple">50°34'N, 3°34'W</named-content></named-content>; estimated geolocation).</p></tp:treatment-sec><tp:treatment-sec sec-type="material" id="SECID0E1AAE"><title>Material examined.</title><p>São Luís, <named-content xmlns:xlink="http://www.w3.org/1999/xlink" content-type="dwc:verbatimCoordinates" xlink:type="simple"><named-content content-type="geo-json" specific-use="{&#34;type&#34;:&#34;Point&#34;,&#34;coordinates&#34;:[-47.517167,-2.598889]}" id="NCID0EDBAE" xlink:type="simple">02°35'56"S, 44°211'1.8"W</named-content></named-content>: two specimens, 18 March 2012 (<abbrev xmlns:xlink="http://www.w3.org/1999/xlink" content-type="institution" xlink:title="Coleção Científica de Invertebrados Marinhos e Costeiros" id="ABBRID0EIBAE" xlink:type="simple">NPM</abbrev>-Pol 115); one specimen, 1 June 2012 (<abbrev xmlns:xlink="http://www.w3.org/1999/xlink" content-type="institution" xlink:title="Coleção Científica de Invertebrados Marinhos e Costeiros" id="ABBRID0ENBAE" xlink:type="simple">NPM</abbrev>-Pol 090); one specimen, 18 November 2011 (<abbrev xmlns:xlink="http://www.w3.org/1999/xlink" content-type="institution" xlink:title="Coleção Científica de Invertebrados Marinhos e Costeiros" id="ABBRID0ESBAE" xlink:type="simple">NPM</abbrev>-Pol 886); complete and incomplete specimens.</p></tp:treatment-sec><tp:treatment-sec sec-type="distribution" id="SECID0EXBAE"><title>Distribution.</title><p>Pacific Ocean: New Zealand, Philippines, <abbrev xmlns:xlink="http://www.w3.org/1999/xlink" xlink:title="United States of America" id="ABBRID0E4BAE" xlink:type="simple">USA</abbrev>, Peru. Indian Ocean: Red Sea. Atlantic Ocean: Ireland, <abbrev xmlns:xlink="http://www.w3.org/1999/xlink" xlink:title="nited Kingdom" id="ABBRID0EBCAE" xlink:type="simple">UK</abbrev>, France, Mediterranean Sea, Marmara Sea (Turkey), Mauritania, South Africa, <abbrev xmlns:xlink="http://www.w3.org/1999/xlink" xlink:title="United States of America" id="ABBRID0EFCAE" xlink:type="simple">USA</abbrev>, Mexico, Caribbean Sea, Brazil (states of Maranhão, Bahia, São Paulo and Paraná, see Suppl. material <xref ref-type="supplementary-material" rid="S1">1</xref>).</p></tp:treatment-sec><tp:treatment-sec sec-type="remarks" id="SECID0ENCAE"><title>Remarks.</title><p>
              <tp:taxon-name><tp:taxon-name-part taxon-name-part-type="genus" reg="Arabella">Arabella</tp:taxon-name-part> (<tp:taxon-name-part taxon-name-part-type="subgenus" reg="Arabella">Arabella</tp:taxon-name-part>) <tp:taxon-name-part taxon-name-part-type="species" reg="iricolor">iricolor</tp:taxon-name-part></tp:taxon-name> was described to the south coast of Devonshire (<abbrev xmlns:xlink="http://www.w3.org/1999/xlink" xlink:title="nited Kingdom" id="ABBRID0EBDAE" xlink:type="simple">UK</abbrev>) as <italic><tp:taxon-name><tp:taxon-name-part taxon-name-part-type="genus" reg="Nereis">Nereis</tp:taxon-name-part> <tp:taxon-name-part taxon-name-part-type="species" reg="iricolor">iricolor</tp:taxon-name-part></tp:taxon-name></italic> (Montagu, 1804). The description of specimens from the <!--PageBreak-->Caribbean Sea (<xref ref-type="bibr" rid="B9">Augener 1927</xref>) closely re<abbrev xmlns:xlink="http://www.w3.org/1999/xlink" xlink:type="simple">SEM</abbrev>bles specimens in this study, which were identified as this species due to the characteristics: ventralmost chaeta tapering gradually to guards in median and posterior chaetigers, the absence of hooded acicular chaetae, maxilla MxI unidentate and posterior post-chaetal lobe shorter than chaetae. Body surface whitish was observed in small fixed individuals, probably juveniles (Fig. <xref ref-type="fig" rid="F2">2A–C</xref>). (<xref ref-type="bibr" rid="B67">Montagu 1804</xref>). The species was recorded in ecological studies of the continental shelf, intertidal zone, coral reefs, estuaries, and mangroves (<xref ref-type="bibr" rid="B77">Paiva 1993</xref>, <xref ref-type="bibr" rid="B90">Santa-Isabel et al. 2000</xref>), but apparently, the material was not deposited in any collection and was not available for comparison. Previous record from Maranhão reports specimens found in mangroves (<xref ref-type="bibr" rid="B72">Oliveira and Mochel 1999</xref>). This species has been described with worldwide distribution and is probably a complex of species (<xref ref-type="bibr" rid="B22">Colbath 1989</xref>; <xref ref-type="bibr" rid="B112">Zanol and Ruta 2015</xref>). Studies on the variation of the symmetry in maxillae and modified ventral chaetae should be conducted to know the polymorphism in species of the genus <italic><tp:taxon-name><tp:taxon-name-part taxon-name-part-type="genus" reg="Arabella">Arabella</tp:taxon-name-part></tp:taxon-name></italic> (<xref ref-type="bibr" rid="B103">Steiner and Amaral 2009</xref>). That would be a challenge to species identification and new descriptions, once <tp:taxon-name><tp:taxon-name-part taxon-name-part-type="family">Oenonidae</tp:taxon-name-part></tp:taxon-name> species are usually collected in low densities (<xref ref-type="bibr" rid="B111">Zanol 2010</xref>, <xref ref-type="bibr" rid="B112">Zanol and Ruta 2015</xref>).</p><fig id="F2" position="float" orientation="portrait"><label>Figure 2.</label><caption><p>
                  <tp:taxon-name><tp:taxon-name-part taxon-name-part-type="genus" reg="Arabella">Arabella</tp:taxon-name-part> (<tp:taxon-name-part taxon-name-part-type="subgenus" reg="Arabella">Arabella</tp:taxon-name-part>) <tp:taxon-name-part taxon-name-part-type="species" reg="iricolor">iricolor</tp:taxon-name-part></tp:taxon-name>, fixed specimen. <bold>A</bold> Whole body, dorsal view, arrow point to maxillae and carriers <bold>B</bold> Anterior end, ventral view, arrow point to mandibles <bold>C</bold> Posterior end, dorsal view. Scale bars: 0.5 mm (<bold>A, B</bold>), 0.3 mm (<bold>C</bold>).</p></caption><graphic xmlns:xlink="http://www.w3.org/1999/xlink" xlink:href="zookeys-740-001-g002.jpg" position="float" orientation="portrait" xlink:type="simple" id="oo_188152.jpg"/></fig></tp:treatment-sec><tp:treatment-sec><!--Section generated to contain objects referenced in tp:taxon-treatment.--><supplementary-material xmlns:xlink="http://www.w3.org/1999/xlink" id="S1" position="float" orientation="portrait" xlink:type="simple"><label>Supplementary material 1</label><caption><p>Brazilian records of the species identified from Amazon coast, Maranhão</p></caption><p>Data type: species data</p><p>Explanation note: Information on deposit number, record, state, coordinates, habitat, substrate and depth and references of the records are provided.</p><media xlink:href="zookeys-740-001-s001.xls" mimetype="application" mime-subtype="vnd.ms-excel" position="float" orientation="portrait" xlink:type="simple" id="oo_188165.xls"/><permissions><license license-type="creative-commons-attribution" xlink:href="http://creativecommons.org/licenses/by/4.0/" xlink:type="simple"><license-p>This is an open access article distributed under the terms of the Creative Commons Attribution License (CC BY 4.0), which permits unrestricted use, distribution, and reproduction in any medium, provided the original author and source are credited.</license-p></license></permissions><attrib specific-use="authors">Rannyele Passos Ribeiro, Paulo Ricardo Alves, Zafira da Silva de Almeida, Christine Ruta</attrib></supplementary-material></tp:treatment-sec><ref-list><ref id="B9"><mixed-citation xmlns:xlink="http://www.w3.org/1999/xlink" xlink:type="simple">
          <person-group><name name-style="western"><surname>Augener</surname><given-names>H</given-names></name></person-group> (<year>1927</year>) <article-title>Polychaeten von Curaçao.</article-title> <source>Bijdragen Tot De Kennis Der Fauna Van Curaçao</source> <volume>25</volume>: <fpage>39</fpage>–<lpage>82</lpage>.</mixed-citation></ref><ref id="B67"><mixed-citation xmlns:xlink="http://www.w3.org/1999/xlink" xlink:type="simple">
          <person-group><name name-style="western"><surname>Montagu</surname><given-names>G</given-names></name></person-group> (<year>1804</year>) <article-title>Description of several marine animals found on the south coast of Devonshire.</article-title> <source>Transactions of the Linnean Society of London</source> <volume>7</volume>(<issue>1</issue>): <fpage>61</fpage>–<lpage>85</lpage>. <ext-link xlink:type="simple" ext-link-type="doi" xlink:href="10.1111/j.1096-3642.1804.tb00282.x">https://doi.org/10.1111/j.1096-3642.1804.tb00282.x</ext-link></mixed-citation></ref><ref id="B77"><mixed-citation xmlns:xlink="http://www.w3.org/1999/xlink" xlink:type="simple">
          <person-group><name name-style="western"><surname>Paiva</surname><given-names>PC</given-names></name></person-group> (<year>1993</year>) Anelídeos poliquetas da plataforma continental norte do Estado de São Paulo: I - Padrões de densidade e diversidade específica. Boletim do Instituto Oceanográfico 41(1/2): 69–80. <ext-link xlink:type="simple" ext-link-type="doi" xlink:href="10.1590/s0373-55241993000100006">https://doi.org/10.1590/s0373-55241993000100006</ext-link></mixed-citation></ref><ref id="B90"><mixed-citation xmlns:xlink="http://www.w3.org/1999/xlink" xlink:type="simple">
          <person-group><name name-style="western"><surname>Santa-Isabel</surname><given-names>LM</given-names></name><name name-style="western"><surname>Leão</surname><given-names>ZMAN</given-names></name><name name-style="western"><surname>Peso-Aguiar</surname><given-names>MC</given-names></name></person-group> (<year>2000</year>) <article-title>Polychaetes from the Guarajuba coral reefs, Bahia, Brazil.</article-title> <source>Bulletin of Marine Science</source> <volume>67</volume>(<issue>1</issue>): <fpage>645</fpage>–<lpage>653</lpage>. <ext-link xlink:type="simple" ext-link-type="doi" xlink:href="10.1007/978-94-017-1982-7_28">https://doi.org/10.1007/978-94-017-1982-7_28</ext-link></mixed-citation></ref><ref id="B72"><mixed-citation xmlns:xlink="http://www.w3.org/1999/xlink" xlink:type="simple">
          <person-group><name name-style="western"><surname>Oliveira</surname><given-names>VM</given-names></name><name name-style="western"><surname>Mochel</surname><given-names>FR</given-names></name></person-group> (<year>1999</year>) <article-title>Macroendofauna bêntica de substratos móveis de um manguezal sob impacto das atividades humanas no sudoeste as ilha de São Luís, Maranhão, Brasil.</article-title> <source>Boletim do Laboratório de Hidrobiologia</source> <volume>12</volume>(<issue>1</issue>): <fpage>75</fpage>–<lpage>93</lpage>.</mixed-citation></ref><ref id="B22"><mixed-citation xmlns:xlink="http://www.w3.org/1999/xlink" xlink:type="simple">
          <person-group><name name-style="western"><surname>Colbath</surname><given-names>GH</given-names></name></person-group> (<year>1989</year>) <article-title>A revision of <italic><tp:taxon-name><tp:taxon-name-part taxon-name-part-type="genus">Arabella</tp:taxon-name-part> <tp:taxon-name-part taxon-name-part-type="species">mutans</tp:taxon-name-part></tp:taxon-name></italic> (Chamberlin, 1919) and related species (<tp:taxon-name><tp:taxon-name-part taxon-name-part-type="class">Polychaeta</tp:taxon-name-part></tp:taxon-name>: <tp:taxon-name><tp:taxon-name-part taxon-name-part-type="family">Arabellidae</tp:taxon-name-part></tp:taxon-name>).</article-title> <source>Proceedings of the Biological Society of Washington</source> <volume>102</volume>(<issue>2</issue>): <fpage>283</fpage>–<lpage>299</lpage>.</mixed-citation></ref><ref id="B112"><mixed-citation xmlns:xlink="http://www.w3.org/1999/xlink" xlink:type="simple">
          <person-group><name name-style="western"><surname>Zanol</surname><given-names>J</given-names></name><name name-style="western"><surname>Ruta</surname><given-names>C</given-names></name></person-group> (<year>2015</year>) <article-title>New and previously known species of <tp:taxon-name><tp:taxon-name-part taxon-name-part-type="family">Oenonidae</tp:taxon-name-part></tp:taxon-name> (<tp:taxon-name><tp:taxon-name-part taxon-name-part-type="class">Polychaeta</tp:taxon-name-part></tp:taxon-name>: <tp:taxon-name><tp:taxon-name-part taxon-name-part-type="phylum">Annelida</tp:taxon-name-part></tp:taxon-name>) from Lizard Island, Great Barrier Reef, Australia.</article-title> <source>Zootaxa</source> <volume>4019</volume>(<issue>1</issue>): <fpage>745</fpage>–<lpage>772</lpage>. <ext-link xlink:type="simple" ext-link-type="doi" xlink:href="10.11646/zootaxa.4019.1.26">https://doi.org/10.11646/zootaxa.4019.1.26</ext-link></mixed-citation></ref><ref id="B103"><mixed-citation xmlns:xlink="http://www.w3.org/1999/xlink" xlink:type="simple">
          <person-group><name name-style="western"><surname>Steiner</surname><given-names>TM</given-names></name><name name-style="western"><surname>Amaral</surname><given-names>ACZ</given-names></name></person-group> (<year>2009</year>) <article-title><italic><tp:taxon-name><tp:taxon-name-part taxon-name-part-type="genus">Arabella</tp:taxon-name-part> <tp:taxon-name-part taxon-name-part-type="species">aracaensis</tp:taxon-name-part></tp:taxon-name></italic>, a new species with growth rings on its mandibles, and some remarks on the endoparasitic <italic><tp:taxon-name><tp:taxon-name-part taxon-name-part-type="genus">Labrorostratus</tp:taxon-name-part> <tp:taxon-name-part taxon-name-part-type="species">prolificus</tp:taxon-name-part></tp:taxon-name></italic> (<tp:taxon-name><tp:taxon-name-part taxon-name-part-type="class">Polychaeta</tp:taxon-name-part></tp:taxon-name>: <tp:taxon-name><tp:taxon-name-part taxon-name-part-type="family">Oenonidae</tp:taxon-name-part></tp:taxon-name>) from southeast Brazil.</article-title> <source>Journal of Natural History</source> <volume>43</volume>(<issue>41–42</issue>): <fpage>2537</fpage>–<lpage>2551</lpage>. <ext-link xlink:type="simple" ext-link-type="doi" xlink:href="10.1080/00222930903219988">https://doi.org/10.1080/00222930903219988</ext-link>.</mixed-citation></ref><ref id="B111"><mixed-citation xmlns:xlink="http://www.w3.org/1999/xlink" xlink:type="simple">
          <person-group><name name-style="western"><surname>Zanol</surname><given-names>J</given-names></name></person-group> (<year>2010</year>) <article-title>Homology of prostomial and pharyngeal structures in <tp:taxon-name><tp:taxon-name-part taxon-name-part-type="order">Eunicida</tp:taxon-name-part></tp:taxon-name> (<tp:taxon-name><tp:taxon-name-part taxon-name-part-type="phylum">Annelida</tp:taxon-name-part></tp:taxon-name>) based on innervation and morphological similarities.</article-title> <source>Journal of Morphology</source> <volume>271</volume>(<issue>9</issue>): <fpage>1023</fpage>–<lpage>1043</lpage>. <ext-link xlink:type="simple" ext-link-type="doi" xlink:href="10.1002/jmor.10843">https://doi.org/10.1002/jmor.10843</ext-link></mixed-citation></ref></ref-list></tp:taxon-treatment>
