# Supplementary material for: A new species of Paraonis and an annotated checklist of polychaetes from mangroves of the Brazilian Amazon Coast (Annelida, Paraonidae)
Source: Zookeys. 2018 Feb 27;(740):1–34. doi: 10.3897/zookeys.740.14640 (PMC5904532; doi:10.3897/zookeys.740.14640)
Supplement: XML Treatment for Nephtys simoni [file zookeys.740.14640-treatment2.xml]

<!DOCTYPE tp:taxon-treatment
  PUBLIC "-//TaxonX//DTD Taxonomic Treatment Publishing DTD v0 20100105//EN" "tax-treatment-NSO.dtd">
<tp:taxon-treatment xmlns:tp="http://www.plazi.org/taxpub"><tp:treatment-meta><kwd-group><label>Taxon classification</label><kwd><named-content xmlns:xlink="http://www.w3.org/1999/xlink" content-type="kingdom">Animalia</named-content></kwd><kwd><named-content xmlns:xlink="http://www.w3.org/1999/xlink" content-type="order">Phyllodocida</named-content></kwd><kwd><named-content xmlns:xlink="http://www.w3.org/1999/xlink" content-type="family">Nephtyidae</named-content></kwd></kwd-group><mixed-citation publication-type="journal"><person-group><name><surname>Ribeiro</surname><given-names>Rannyele Passos</given-names></name><name><surname>Alves</surname><given-names>Paulo Ricardo</given-names></name><name><surname>de Almeida</surname><given-names>Zafira da Silva</given-names></name><name><surname>Ruta</surname><given-names>Christine</given-names></name></person-group><article-title>A new species of <italic><tp:taxon-name><tp:taxon-name-part taxon-name-part-type="genus" reg="Paraonis">Paraonis</tp:taxon-name-part></tp:taxon-name></italic> and an annotated checklist of polychaetes from mangroves of the Brazilian Amazon Coast (<tp:taxon-name><tp:taxon-name-part taxon-name-part-type="phylum">Annelida</tp:taxon-name-part></tp:taxon-name>, <tp:taxon-name><tp:taxon-name-part taxon-name-part-type="family">Paraonidae</tp:taxon-name-part></tp:taxon-name>)</article-title><source>Zookeys</source><day>27</day><month>2</month><year>2018</year><volume>2018</volume><issue>740</issue><fpage>1</fpage><lpage>34</lpage><pub-id pub-id-type="doi">10.3897/zookeys.740.14640</pub-id></mixed-citation></tp:treatment-meta><tp:nomenclature><tp:taxon-name>
              <tp:taxon-name-part taxon-name-part-type="genus" reg="Nephtys">Nephtys</tp:taxon-name-part>
              <tp:taxon-name-part taxon-name-part-type="species" reg="simoni">simoni</tp:taxon-name-part>
            </tp:taxon-name><tp:taxon-authority>Perkins, 1980</tp:taxon-authority><xref ref-type="fig" rid="F3">Fig. 3</xref><!--PageBreak--></tp:nomenclature><tp:treatment-sec sec-type="type locality" id="SECID0ERIAE"><title>Type locality.</title><p>Hutchinson Island, Florida, <abbrev xmlns:xlink="http://www.w3.org/1999/xlink" xlink:title="United States of America" id="ABBRID0EXIAE" xlink:type="simple">USA</abbrev> (<named-content xmlns:xlink="http://www.w3.org/1999/xlink" content-type="dwc:verbatimCoordinates" xlink:type="simple"><named-content content-type="geo-json" specific-use="{&#34;type&#34;:&#34;Point&#34;,&#34;coordinates&#34;:[-80.220000,27.360000]}" id="NCID0E5IAE" xlink:type="simple">27°21.6'N, 80°13.2'W</named-content></named-content>; original geolocation).</p></tp:treatment-sec><tp:treatment-sec sec-type="material" id="SECID0EDJAE"><title>Material examined.</title><p>São Luís, <named-content xmlns:xlink="http://www.w3.org/1999/xlink" content-type="dwc:verbatimCoordinates" xlink:type="simple"><named-content content-type="geo-json" specific-use="{&#34;type&#34;:&#34;Point&#34;,&#34;coordinates&#34;:[-44.353278,-2.598889]}" id="NCID0EMJAE" xlink:type="simple">02°35'56"S, 44°21'11.8"W</named-content></named-content>: one specimen, 23 April 2010 (<abbrev xmlns:xlink="http://www.w3.org/1999/xlink" content-type="institution" xlink:title="Coleção Científica de Invertebrados Marinhos e Costeiros" id="ABBRID0ERJAE" xlink:type="simple">NPM</abbrev>-Pol 868); four specimens, 21 October 2010 (<abbrev xmlns:xlink="http://www.w3.org/1999/xlink" content-type="institution" xlink:title="Coleção Científica de Invertebrados Marinhos e Costeiros" id="ABBRID0EWJAE" xlink:type="simple">NPM</abbrev>-Pol 869); one specimen, 27 January 2011 (<abbrev xmlns:xlink="http://www.w3.org/1999/xlink" content-type="institution" xlink:title="Coleção Científica de Invertebrados Marinhos e Costeiros" id="ABBRID0E2JAE" xlink:type="simple">NPM</abbrev>-Pol 870); four specimens, 27 January 2011 (<abbrev xmlns:xlink="http://www.w3.org/1999/xlink" content-type="institution" xlink:title="Coleção Científica de Invertebrados Marinhos e Costeiros" id="ABBRID0EAKAE" xlink:type="simple">NPM</abbrev>-Pol 871); one specimen, 6 September 2011 (<abbrev xmlns:xlink="http://www.w3.org/1999/xlink" content-type="institution" xlink:title="Coleção Científica de Invertebrados Marinhos e Costeiros" id="ABBRID0EFKAE" xlink:type="simple">NPM</abbrev>-Pol 872); one specimen, 18 December 2011 (<abbrev xmlns:xlink="http://www.w3.org/1999/xlink" content-type="institution" xlink:title="Coleção Científica de Invertebrados Marinhos e Costeiros" id="ABBRID0EKKAE" xlink:type="simple">NPM</abbrev>-Pol 873); complete and incomplete specimens. Caranguejos Island, <named-content xmlns:xlink="http://www.w3.org/1999/xlink" content-type="dwc:verbatimCoordinates" xlink:type="simple"><named-content content-type="geo-json" specific-use="{&#34;type&#34;:&#34;Point&#34;,&#34;coordinates&#34;:[-44.480861,-2.826000]}" id="NCID0ESKAE" xlink:type="simple">02°49'33.6"S, 44°28'51.1"W</named-content></named-content>: 31 specimens, 20 October 2010 (<abbrev xmlns:xlink="http://www.w3.org/1999/xlink" content-type="institution" xlink:title="Coleção Científica de Invertebrados Marinhos e Costeiros" id="ABBRID0EXKAE" xlink:type="simple">NPM</abbrev>-Pol 874); 12 specimens, 17 March 2012 (<abbrev xmlns:xlink="http://www.w3.org/1999/xlink" content-type="institution" xlink:title="Coleção Científica de Invertebrados Marinhos e Costeiros" id="ABBRID0E3KAE" xlink:type="simple">NPM</abbrev>-Pol 455); six specimens, 5 September 2011 (<abbrev xmlns:xlink="http://www.w3.org/1999/xlink" content-type="institution" xlink:title="Coleção Científica de Invertebrados Marinhos e Costeiros" id="ABBRID0EBLAE" xlink:type="simple">NPM</abbrev>-Pol 875); complete and incomplete specimens.</p><fig id="F3" position="float" orientation="portrait"><label>Figure 3.</label><caption><p>
                  <italic><tp:taxon-name><tp:taxon-name-part taxon-name-part-type="genus" reg="Nephtys">Nephtys</tp:taxon-name-part> <tp:taxon-name-part taxon-name-part-type="species" reg="simoni">simoni</tp:taxon-name-part></tp:taxon-name></italic>, fixed specimen. <bold>A</bold> Whole body, dorsal view <bold>B</bold> Anterior end, dorsal view <bold>C</bold> Posterior end, dorsal view. Scale bars: 0.5 mm.</p></caption><graphic xmlns:xlink="http://www.w3.org/1999/xlink" xlink:href="zookeys-740-001-g003.jpg" position="float" orientation="portrait" xlink:type="simple" id="oo_188153.jpg"/></fig></tp:treatment-sec><tp:treatment-sec sec-type="distribution" id="SECID0EEMAE"><title>Distribution.</title><p>Atlantic Ocean: Mediterranean Sea, <abbrev xmlns:xlink="http://www.w3.org/1999/xlink" xlink:title="United States of America" id="ABBRID0EKMAE" xlink:type="simple">USA</abbrev>, Mexico, Brazil (states of Pará, Maranhão, São Paulo, see Suppl. material <xref ref-type="supplementary-material" rid="S1">1</xref>).</p></tp:treatment-sec><tp:treatment-sec sec-type="remarks" id="SECID0ESMAE"><title>Remarks.</title><p>First record for Maranhão. The specimens present the characters that define <italic><tp:taxon-name><tp:taxon-name-part taxon-name-part-type="genus" reg="Nephtys">Nephtys</tp:taxon-name-part> <tp:taxon-name-part taxon-name-part-type="species" reg="simoni">simoni</tp:taxon-name-part></tp:taxon-name></italic> Perkis, 1980, such as interramal branchiae from the third chaetiger; proboscis with long middorsal and midventral subdistal papilla and 23 conical papilla distal, dorsal cirrus linked to pre-chaetal cirrus, short and finger-like lobes. Individuals that have one pair of eyespots and median reddish pigmentation in the prostomium <!--PageBreak-->were reported for juveniles by <xref ref-type="bibr" rid="B81">Perkins (1980)</xref>. In this study, some specimens presented eyespots, but not the reddish pigmentation pattern. Specimens of <italic><tp:taxon-name><tp:taxon-name-part taxon-name-part-type="genus" reg="Nephtys">N.</tp:taxon-name-part> <tp:taxon-name-part taxon-name-part-type="species" reg="simoni">simoni</tp:taxon-name-part></tp:taxon-name></italic> have been reported in estuarine areas as in the type locality (<xref ref-type="bibr" rid="B81">Perkins 1980</xref>) and in Amazon mangroves (<xref ref-type="bibr" rid="B98">Silva et al. 2011</xref>). In Brazil, the specimens recorded as <italic><tp:taxon-name><tp:taxon-name-part taxon-name-part-type="genus" reg="Nephtys">Nephtys</tp:taxon-name-part> <tp:taxon-name-part taxon-name-part-type="species" reg="simoni">simoni</tp:taxon-name-part></tp:taxon-name></italic> in Paranaguá Bay, Paraná (<xref ref-type="bibr" rid="B55">Lana 1986</xref>) are in fact <italic><tp:taxon-name><tp:taxon-name-part taxon-name-part-type="genus" reg="Nephtys">Nephtys</tp:taxon-name-part> <tp:taxon-name-part taxon-name-part-type="species" reg="californiensis">californiensis</tp:taxon-name-part></tp:taxon-name></italic> Hartman, 1938 (<xref ref-type="bibr" rid="B83">Rizzo and Amaral 2007</xref>).</p><!--PageBreak--></tp:treatment-sec><tp:treatment-sec><!--Section generated to contain objects referenced in tp:taxon-treatment.--><supplementary-material xmlns:xlink="http://www.w3.org/1999/xlink" id="S1" position="float" orientation="portrait" xlink:type="simple"><label>Supplementary material 1</label><caption><p>Brazilian records of the species identified from Amazon coast, Maranhão</p></caption><p>Data type: species data</p><p>Explanation note: Information on deposit number, record, state, coordinates, habitat, substrate and depth and references of the records are provided.</p><media xlink:href="zookeys-740-001-s001.xls" mimetype="application" mime-subtype="vnd.ms-excel" position="float" orientation="portrait" xlink:type="simple" id="oo_188165.xls"/><permissions><license license-type="creative-commons-attribution" xlink:href="http://creativecommons.org/licenses/by/4.0/" xlink:type="simple"><license-p>This is an open access article distributed under the terms of the Creative Commons Attribution License (CC BY 4.0), which permits unrestricted use, distribution, and reproduction in any medium, provided the original author and source are credited.</license-p></license></permissions><attrib specific-use="authors">Rannyele Passos Ribeiro, Paulo Ricardo Alves, Zafira da Silva de Almeida, Christine Ruta</attrib></supplementary-material></tp:treatment-sec><ref-list><ref id="B81"><mixed-citation xmlns:xlink="http://www.w3.org/1999/xlink" xlink:type="simple">
          <person-group><name name-style="western"><surname>Perkins</surname><given-names>TH</given-names></name></person-group> (<year>1980</year>) <article-title>Review of the species previously referred to <italic><tp:taxon-name><tp:taxon-name-part taxon-name-part-type="genus">Ceratonereis</tp:taxon-name-part> <tp:taxon-name-part taxon-name-part-type="species">mirabilis</tp:taxon-name-part></tp:taxon-name></italic>, and descriptions of new species of <italic><tp:taxon-name><tp:taxon-name-part taxon-name-part-type="genus">Ceratonereis</tp:taxon-name-part></tp:taxon-name></italic>, <italic><tp:taxon-name><tp:taxon-name-part taxon-name-part-type="genus">Nephtys</tp:taxon-name-part></tp:taxon-name></italic>, and <italic><tp:taxon-name><tp:taxon-name-part taxon-name-part-type="genus">Goniada</tp:taxon-name-part></tp:taxon-name></italic> (<tp:taxon-name><tp:taxon-name-part taxon-name-part-type="class">Polychaeta</tp:taxon-name-part></tp:taxon-name>).</article-title> <source>Proceedings of the Biological Society of Washington</source> <volume>93</volume>(<issue>1</issue>): <fpage>1</fpage>–<lpage>49</lpage>. <ext-link xlink:type="simple" ext-link-type="doi" xlink:href="10.1007/bf00409279">https://doi.org/10.1007/bf00409279</ext-link></mixed-citation></ref><ref id="B98"><mixed-citation xmlns:xlink="http://www.w3.org/1999/xlink" xlink:type="simple">
          <person-group><name name-style="western"><surname>Silva</surname><given-names>RF</given-names></name><name name-style="western"><surname>Rosa-Filho</surname><given-names>JS</given-names></name><name name-style="western"><surname>Souza</surname><given-names>SR</given-names></name><name name-style="western"><surname>Souza Filho</surname><given-names>PWM</given-names></name></person-group> (<year>2011</year>) Spatial and temporal changes in the structure of soft-bottom benthic communities in an Amazon estuary (Caeté estuary, Brazil). Journal of Coastal Research Special Issue (64): 440–444. <ext-link xlink:type="simple" ext-link-type="doi" xlink:href="10.3989/scimar.03312.16c">https://doi.org/10.3989/scimar.03312.16c</ext-link></mixed-citation></ref><ref id="B55"><mixed-citation xmlns:xlink="http://www.w3.org/1999/xlink" xlink:type="simple">
          <person-group><name name-style="western"><surname>Lana</surname><given-names>PC</given-names></name></person-group> (<year>1986</year>) <article-title><tp:taxon-name><tp:taxon-name-part taxon-name-part-type="family">Nephthyidae</tp:taxon-name-part></tp:taxon-name> (<tp:taxon-name><tp:taxon-name-part taxon-name-part-type="phylum">Annelida</tp:taxon-name-part></tp:taxon-name>; <tp:taxon-name><tp:taxon-name-part taxon-name-part-type="class">Polychaeta</tp:taxon-name-part></tp:taxon-name>) do litoral do Estado do Paraná (Brasil).</article-title> <source>Nerítica</source> <volume>1</volume>(<issue>1</issue>): <fpage>135</fpage>–<lpage>154</lpage>. <ext-link xlink:type="simple" ext-link-type="doi" xlink:href="10.5380/rn.v1i1.41022">https://doi.org/10.5380/rn.v1i1.41022</ext-link></mixed-citation></ref><ref id="B83"><mixed-citation xmlns:xlink="http://www.w3.org/1999/xlink" xlink:type="simple">
          <person-group><name name-style="western"><surname>Rizzo</surname><given-names>AE</given-names></name><name name-style="western"><surname>Amaral</surname><given-names>ACZ</given-names></name></person-group> (<year>2007</year>) <article-title><tp:taxon-name><tp:taxon-name-part taxon-name-part-type="family">Nephtyidae</tp:taxon-name-part></tp:taxon-name> (<tp:taxon-name><tp:taxon-name-part taxon-name-part-type="phylum">Annelida</tp:taxon-name-part></tp:taxon-name>: <tp:taxon-name><tp:taxon-name-part taxon-name-part-type="class">Polychaeta</tp:taxon-name-part></tp:taxon-name>) from São Paulo State, Brazil, including a new record for the Brazilian coast.</article-title> <source>Biota Neotropica</source> <volume>7</volume>(<issue>3</issue>): <fpage>253</fpage>–<lpage>263</lpage>. <ext-link xlink:type="simple" ext-link-type="doi" xlink:href="10.1590/S1676-06032007000300028">https://doi.org/10.1590/S1676-06032007000300028</ext-link></mixed-citation></ref></ref-list></tp:taxon-treatment>
