# Supplementary material for: A new species of Paraonis and an annotated checklist of polychaetes from mangroves of the Brazilian Amazon Coast (Annelida, Paraonidae)
Source: Zookeys. 2018 Feb 27;(740):1–34. doi: 10.3897/zookeys.740.14640 (PMC5904532; doi:10.3897/zookeys.740.14640)
Supplement: XML Treatment for Alitta succinea [file zookeys.740.14640-treatment3.xml]

<!DOCTYPE tp:taxon-treatment
  PUBLIC "-//TaxonX//DTD Taxonomic Treatment Publishing DTD v0 20100105//EN" "tax-treatment-NSO.dtd">
<tp:taxon-treatment xmlns:tp="http://www.plazi.org/taxpub"><tp:treatment-meta><kwd-group><label>Taxon classification</label><kwd><named-content xmlns:xlink="http://www.w3.org/1999/xlink" content-type="kingdom">Animalia</named-content></kwd><kwd><named-content xmlns:xlink="http://www.w3.org/1999/xlink" content-type="order">Phyllodocida</named-content></kwd><kwd><named-content xmlns:xlink="http://www.w3.org/1999/xlink" content-type="family">Nephtyidae</named-content></kwd></kwd-group><mixed-citation publication-type="journal"><person-group><name><surname>Ribeiro</surname><given-names>Rannyele Passos</given-names></name><name><surname>Alves</surname><given-names>Paulo Ricardo</given-names></name><name><surname>de Almeida</surname><given-names>Zafira da Silva</given-names></name><name><surname>Ruta</surname><given-names>Christine</given-names></name></person-group><article-title>A new species of <italic><tp:taxon-name><tp:taxon-name-part taxon-name-part-type="genus" reg="Paraonis">Paraonis</tp:taxon-name-part></tp:taxon-name></italic> and an annotated checklist of polychaetes from mangroves of the Brazilian Amazon Coast (<tp:taxon-name><tp:taxon-name-part taxon-name-part-type="phylum">Annelida</tp:taxon-name-part></tp:taxon-name>, <tp:taxon-name><tp:taxon-name-part taxon-name-part-type="family">Paraonidae</tp:taxon-name-part></tp:taxon-name>)</article-title><source>Zookeys</source><day>27</day><month>2</month><year>2018</year><volume>2018</volume><issue>740</issue><fpage>1</fpage><lpage>34</lpage><pub-id pub-id-type="doi">10.3897/zookeys.740.14640</pub-id></mixed-citation></tp:treatment-meta><tp:nomenclature><tp:taxon-name>
              <tp:taxon-name-part taxon-name-part-type="genus" reg="Alitta">Alitta</tp:taxon-name-part>
              <tp:taxon-name-part taxon-name-part-type="species" reg="succinea">succinea</tp:taxon-name-part>
            </tp:taxon-name><tp:taxon-authority>(Leuckart, 1847)</tp:taxon-authority><xref ref-type="fig" rid="F4">Fig. 4</xref></tp:nomenclature><tp:treatment-sec sec-type="type locality" id="SECID0EWQAE"><title>Type locality.</title><p>Helgoland and Cuxhaven, Germany (<named-content xmlns:xlink="http://www.w3.org/1999/xlink" content-type="dwc:verbatimCoordinates" xlink:type="simple"><named-content content-type="geo-json" specific-use="{&#34;type&#34;:&#34;Point&#34;,&#34;coordinates&#34;:[8.616667,53.883333]}" id="NCID0E6QAE" xlink:type="simple">53°53'N, 8°37'E</named-content></named-content>; estimated geolocation).</p></tp:treatment-sec><tp:treatment-sec sec-type="material" id="SECID0EERAE"><title>Material examined.</title><p>São Luís, <named-content xmlns:xlink="http://www.w3.org/1999/xlink" content-type="dwc:verbatimCoordinates" xlink:type="simple"><named-content content-type="geo-json" specific-use="{&#34;type&#34;:&#34;Point&#34;,&#34;coordinates&#34;:[-44.353278,-2.598889]}" id="NCID0ENRAE" xlink:type="simple">02°35'56"S, 44°21'11.8"W</named-content></named-content>: one specimen, 6 September 2011 (<abbrev xmlns:xlink="http://www.w3.org/1999/xlink" content-type="institution" xlink:title="Coleção Científica de Invertebrados Marinhos e Costeiros" id="ABBRID0ESRAE" xlink:type="simple">NPM</abbrev>-Pol 083); two specimens, 27 January 2011 (<abbrev xmlns:xlink="http://www.w3.org/1999/xlink" content-type="institution" xlink:title="Coleção Científica de Invertebrados Marinhos e Costeiros" id="ABBRID0EXRAE" xlink:type="simple">NPM</abbrev>-Pol 876); complete and incomplete specimens. Caranguejos Island, <named-content xmlns:xlink="http://www.w3.org/1999/xlink" content-type="dwc:verbatimCoordinates" xlink:type="simple"><named-content content-type="geo-json" specific-use="{&#34;type&#34;:&#34;Point&#34;,&#34;coordinates&#34;:[-44.480861,-2.826000]}" id="NCID0E6RAE" xlink:type="simple">02°49'33.6"S, 44°28'51.1"W</named-content></named-content>: one specimen, 20 October 2010 (<abbrev xmlns:xlink="http://www.w3.org/1999/xlink" content-type="institution" xlink:title="Coleção Científica de Invertebrados Marinhos e Costeiros" id="ABBRID0EESAE" xlink:type="simple">NPM</abbrev>-Pol 877); complete and incomplete specimens.</p><fig id="F4" position="float" orientation="portrait"><label>Figure 4.</label><caption><p>
                  <italic><tp:taxon-name><tp:taxon-name-part taxon-name-part-type="genus" reg="Alitta">Alitta</tp:taxon-name-part> <tp:taxon-name-part taxon-name-part-type="species" reg="succinea">succinea</tp:taxon-name-part></tp:taxon-name></italic>, fixed specimen. <bold>A</bold> Anterior end, dorsal view <bold>B</bold> Posterior end, dorsal view. Scale bars: 0.5 mm.</p></caption><graphic xmlns:xlink="http://www.w3.org/1999/xlink" xlink:href="zookeys-740-001-g004.jpg" position="float" orientation="portrait" xlink:type="simple" id="oo_188154.jpg"/></fig></tp:treatment-sec><tp:treatment-sec sec-type="distribution" id="SECID0EFTAE"><title>Distribution.</title><p>Pacific Ocean: Australia, New Zealand, <abbrev xmlns:xlink="http://www.w3.org/1999/xlink" xlink:title="United States of America" id="ABBRID0ELTAE" xlink:type="simple">USA</abbrev>, Mexico. Indian Ocean: Red Sea. Atlantic Ocean: North Sea, Mediterranean Sea, South Africa, Canada, <abbrev xmlns:xlink="http://www.w3.org/1999/xlink" xlink:title="United States of America" id="ABBRID0EPTAE" xlink:type="simple">USA</abbrev>, Caribbean Sea, Brazil (state of Pará, Maranhão, Pernambuco, Bahia, Espírito Santo, Rio de Janeiro, São Paulo, Paraná, Santa Catarina and Rio Grande do Sul, see Suppl. material <xref ref-type="supplementary-material" rid="S1">1</xref>).</p></tp:treatment-sec><tp:treatment-sec sec-type="remarks" id="SECID0EXTAE"><title>Remarks.</title><p>This species was described as <italic><tp:taxon-name><tp:taxon-name-part taxon-name-part-type="genus" reg="Nereis">Nereis</tp:taxon-name-part> <tp:taxon-name-part taxon-name-part-type="species" reg="succinea">succinea</tp:taxon-name-part></tp:taxon-name></italic> (<xref ref-type="bibr" rid="B58">Leuckart 1847</xref>), transferred to genus <italic><tp:taxon-name><tp:taxon-name-part taxon-name-part-type="genus" reg="Neanthes">Neanthes</tp:taxon-name-part></tp:taxon-name></italic> (<xref ref-type="bibr" rid="B53">Imajima 1972</xref>), and later to <italic><tp:taxon-name><tp:taxon-name-part taxon-name-part-type="genus" reg="Alitta">Alitta</tp:taxon-name-part></tp:taxon-name></italic> (<xref ref-type="bibr" rid="B10">Bakken and Wilson 2005</xref>). The specimens examined in this study share the features of the specimens re-described by Villalobos-Guerrero and Carrera-Parra (2015), such as paragnaths present in all areas of the pharynx, homogomph spinigerous notochaetae, neurochaetae with heterogomph spinigers and homogomph and heterogomph falcigers and the widely expanded notopodial ligule in posterior parapodia. However they are smaller (major individual measuring 3.5 mm of length from the prostomium to the 25<sup>th</sup> chaetiger) than those described from the Caribbean Sea (<xref ref-type="bibr" rid="B30">Espinosa et al. 2007</xref>) and southern-southeastern Brazil (<xref ref-type="bibr" rid="B5">Amaral et al. 2005</xref>). On the other hand, specimens from northeastern Brazil measuring less than 5 mm length from the prostomium to the 25<sup>th</sup> chaetiger are considered recruits (<xref ref-type="bibr" rid="B96">Sette et al. 2013</xref>). Therefore, we suggest all the individuals collected in this study are juveniles. <italic><tp:taxon-name><tp:taxon-name-part taxon-name-part-type="genus" reg="Alitta">Alitta</tp:taxon-name-part> <tp:taxon-name-part taxon-name-part-type="species" reg="succinea">succinea</tp:taxon-name-part></tp:taxon-name></italic> is widely distributed in the world with records in different environments. This species was recorded in mangroves from the Caribbean Sea (<xref ref-type="bibr" rid="B62">Londoño-Mesa et al. 2002</xref>) and Brazil, including a record in Maranhão state (<xref ref-type="bibr" rid="B66">Mochel 1997</xref>). This species is reported in environments with different salinity levels and has been considered as a euryhaline species (<xref ref-type="bibr" rid="B95">Sato 2013</xref>).</p></tp:treatment-sec><tp:treatment-sec><!--Section generated to contain objects referenced in tp:taxon-treatment.--><supplementary-material xmlns:xlink="http://www.w3.org/1999/xlink" id="S1" position="float" orientation="portrait" xlink:type="simple"><label>Supplementary material 1</label><caption><p>Brazilian records of the species identified from Amazon coast, Maranhão</p></caption><p>Data type: species data</p><p>Explanation note: Information on deposit number, record, state, coordinates, habitat, substrate and depth and references of the records are provided.</p><media xlink:href="zookeys-740-001-s001.xls" mimetype="application" mime-subtype="vnd.ms-excel" position="float" orientation="portrait" xlink:type="simple" id="oo_188165.xls"/><permissions><license license-type="creative-commons-attribution" xlink:href="http://creativecommons.org/licenses/by/4.0/" xlink:type="simple"><license-p>This is an open access article distributed under the terms of the Creative Commons Attribution License (CC BY 4.0), which permits unrestricted use, distribution, and reproduction in any medium, provided the original author and source are credited.</license-p></license></permissions><attrib specific-use="authors">Rannyele Passos Ribeiro, Paulo Ricardo Alves, Zafira da Silva de Almeida, Christine Ruta</attrib></supplementary-material></tp:treatment-sec><ref-list><ref id="B58"><mixed-citation xmlns:xlink="http://www.w3.org/1999/xlink" xlink:type="simple">
          <person-group><name name-style="western"><surname>Leuckart</surname><given-names>R</given-names></name></person-group> (<year>1847</year>) <article-title>Verzeichniss der zur Fauna Helgoland’s gehörenden wirbellosen Seethiere.</article-title> In: <person-group><name name-style="western"><surname>Frey</surname><given-names>H</given-names></name><name name-style="western"><surname>Leuckart</surname><given-names>R</given-names></name></person-group> (<role>Eds</role>) <issue-title>Beiträgezur Kenntniss wirbelloser Thiere, mit besonderer Berücksichtigung der Fauna des Norddeutschen Meeres.</issue-title> <source>Vieweg, Braunschweig</source>, <fpage>136</fpage>–<lpage>168</lpage>. <ext-link xlink:type="simple" ext-link-type="doi" xlink:href="10.5962/bhl.title.2128">https://doi.org/10.5962/bhl.title.2128</ext-link></mixed-citation></ref><ref id="B53"><mixed-citation xmlns:xlink="http://www.w3.org/1999/xlink" xlink:type="simple">
          <person-group><name name-style="western"><surname>Imajima</surname><given-names>M</given-names></name></person-group> (<year>1972</year>) <article-title>Review of the annelid worms of the family <tp:taxon-name><tp:taxon-name-part taxon-name-part-type="family">Nereidae</tp:taxon-name-part></tp:taxon-name> of Japan, with descriptions of five new species or subspecies.</article-title> <source>Bulletin of the National Science Museum</source> <volume>15</volume>: <fpage>37</fpage>–<lpage>153</lpage>.</mixed-citation></ref><ref id="B10"><mixed-citation xmlns:xlink="http://www.w3.org/1999/xlink" xlink:type="simple">
          <person-group><name name-style="western"><surname>Bakken</surname><given-names>T</given-names></name><name name-style="western"><surname>Wilson</surname><given-names>RS</given-names></name></person-group> (<year>2005</year>) <article-title>Phylogeny of nereidids (<tp:taxon-name><tp:taxon-name-part taxon-name-part-type="class">Polychaeta</tp:taxon-name-part></tp:taxon-name>, <tp:taxon-name><tp:taxon-name-part taxon-name-part-type="family">Nereididae</tp:taxon-name-part></tp:taxon-name>) with paragnaths.</article-title> <source>Zoologica Scripta</source> <volume>34</volume>: <fpage>507</fpage>–<lpage>547</lpage>. <ext-link xlink:type="simple" ext-link-type="doi" xlink:href="10.1111/j.1463-6409.2005.00200.x">https://doi.org/10.1111/j.1463-6409.2005.00200.x</ext-link></mixed-citation></ref><ref id="B30"><mixed-citation xmlns:xlink="http://www.w3.org/1999/xlink" xlink:type="simple">
          <person-group><name name-style="western"><surname>Espinosa</surname><given-names>VV</given-names></name><name name-style="western"><surname>Díaz</surname><given-names>OD</given-names></name><name name-style="western"><surname>Liñero-Arana</surname><given-names>I</given-names></name></person-group> (<year>2007</year>) <tp:taxon-name><tp:taxon-name-part taxon-name-part-type="family">Nereididae</tp:taxon-name-part></tp:taxon-name> Lamarck, 1818 (<tp:taxon-name><tp:taxon-name-part taxon-name-part-type="phylum">Annelida</tp:taxon-name-part></tp:taxon-name>: <tp:taxon-name><tp:taxon-name-part taxon-name-part-type="class">Polychaeta</tp:taxon-name-part></tp:taxon-name>) de la Costa Occidental de Venezuela. Boletín del Instituto Oceanográfico de Venezuela 46: 119–127.</mixed-citation></ref><ref id="B5"><mixed-citation xmlns:xlink="http://www.w3.org/1999/xlink" xlink:type="simple">
          <person-group><name name-style="western"><surname>Amaral</surname><given-names>ACZ</given-names></name><name name-style="western"><surname>Rizzo</surname><given-names>AE</given-names></name><name name-style="western"><surname>Arruda</surname><given-names>EP</given-names></name></person-group> (<year>2005</year>) <source>Manual dos invertebrados marinhos da região Sudeste-Sul do Brasil.</source> <publisher-name>Editora Universidade de São Paulo</publisher-name>, <publisher-loc>São Paulo</publisher-loc>, <size units="page">282 pp</size>.</mixed-citation></ref><ref id="B96"><mixed-citation xmlns:xlink="http://www.w3.org/1999/xlink" xlink:type="simple">
          <person-group><name name-style="western"><surname>Sette</surname><given-names>CSC</given-names></name><name name-style="western"><surname>Shinozaki-Mendes</surname><given-names>RA</given-names></name><name name-style="western"><surname>Barros</surname><given-names>TL</given-names></name><name name-style="western"><surname>Souza</surname><given-names>JRB</given-names></name></person-group> (<year>2013</year>) <article-title>Age and growth of <italic><tp:taxon-name><tp:taxon-name-part taxon-name-part-type="genus">Alitta</tp:taxon-name-part> <tp:taxon-name-part taxon-name-part-type="species">succinea</tp:taxon-name-part></tp:taxon-name></italic> (<tp:taxon-name><tp:taxon-name-part taxon-name-part-type="class">Polychaeta</tp:taxon-name-part></tp:taxon-name> : <tp:taxon-name><tp:taxon-name-part taxon-name-part-type="family">Nereididae</tp:taxon-name-part></tp:taxon-name>) in a tropical estuary of Brazil.</article-title> <source>Journal of the Marine Biological Association of the United Kingdom</source> <volume>93</volume>(<issue>8</issue>): <fpage>2123</fpage>–<lpage>2128</lpage>. <ext-link xlink:type="simple" ext-link-type="doi" xlink:href="10.1017/S0025315413000854">https://doi.org/10.1017/S0025315413000854</ext-link></mixed-citation></ref><ref id="B62"><mixed-citation xmlns:xlink="http://www.w3.org/1999/xlink" xlink:type="simple">
          <person-group><name name-style="western"><surname>Londoño-Mesa</surname><given-names>M</given-names></name><name name-style="western"><surname>Polanía</surname><given-names>MJ</given-names></name><name name-style="western"><surname>Vélez</surname><given-names>I</given-names></name></person-group> (<year>2002</year>) <article-title>Polychaetes of the mangrove-fouling community at the Colombian Archipelago of San Andrés and Old Providence, Western Caribbean.</article-title> <source>Wetlands Ecology and Management</source> <volume>10</volume>: <fpage>227</fpage>–<lpage>232</lpage>. <ext-link xlink:type="simple" ext-link-type="doi" xlink:href="10.1023/a:1020127814042">https://doi.org/10.1023/a:1020127814042</ext-link></mixed-citation></ref><ref id="B66"><mixed-citation xmlns:xlink="http://www.w3.org/1999/xlink" xlink:type="simple">
          <person-group><name name-style="western"><surname>Mochel</surname><given-names>FR</given-names></name></person-group> (<year>1997</year>) <article-title>Mangroves on São Luís Island, Maranhão, Brazil.</article-title> In: <person-group><name name-style="western"><surname>Kjerfve</surname><given-names>B</given-names></name><name name-style="western"><surname>Lacerda</surname><given-names>LD</given-names></name><name name-style="western"><surname>Diop</surname><given-names>EHS</given-names></name></person-group> (<role>Eds</role>) <issue-title>Mangrove ecosystem studies in Latin America and Africa, Vol.</issue-title> <source>1. UNESCO, Paris</source>, <fpage>145</fpage>–<lpage>154</lpage>.</mixed-citation></ref><ref id="B95"><mixed-citation xmlns:xlink="http://www.w3.org/1999/xlink" xlink:type="simple">
          <person-group><name name-style="western"><surname>Sato</surname><given-names>M</given-names></name></person-group> (<year>2013</year>) Resurrection of the genus <italic><tp:taxon-name><tp:taxon-name-part taxon-name-part-type="genus">Nectoneanthes</tp:taxon-name-part></tp:taxon-name></italic> Imajima, (<tp:taxon-name><tp:taxon-name-part taxon-name-part-type="family">Nereididae</tp:taxon-name-part></tp:taxon-name>: <tp:taxon-name><tp:taxon-name-part taxon-name-part-type="class">Polychaeta</tp:taxon-name-part></tp:taxon-name>), with redescription of <italic><tp:taxon-name><tp:taxon-name-part taxon-name-part-type="genus">Nectoneanthes</tp:taxon-name-part> <tp:taxon-name-part taxon-name-part-type="species">oxypoda</tp:taxon-name-part></tp:taxon-name></italic> (Marenzeller, 1879) and description of a new species, comparing them to <italic><tp:taxon-name><tp:taxon-name-part taxon-name-part-type="genus">Neanthes</tp:taxon-name-part> <tp:taxon-name-part taxon-name-part-type="species">succinea</tp:taxon-name-part></tp:taxon-name></italic> (Leuckart, 1847). Journal of Natural History 47(1/2): 1–50. <ext-link xlink:type="simple" ext-link-type="doi" xlink:href="10.1080/00222933.2012.743609">https://doi.org/10.1080/00222933.2012.743609</ext-link></mixed-citation></ref></ref-list></tp:taxon-treatment>
