# Supplementary material for: A new species of Paraonis and an annotated checklist of polychaetes from mangroves of the Brazilian Amazon Coast (Annelida, Paraonidae)
Source: Zookeys. 2018 Feb 27;(740):1–34. doi: 10.3897/zookeys.740.14640 (PMC5904532; doi:10.3897/zookeys.740.14640)
Supplement: XML Treatment for Namalycastis fauveli [file zookeys.740.14640-treatment4.xml]

<!DOCTYPE tp:taxon-treatment
  PUBLIC "-//TaxonX//DTD Taxonomic Treatment Publishing DTD v0 20100105//EN" "tax-treatment-NSO.dtd">
<tp:taxon-treatment xmlns:tp="http://www.plazi.org/taxpub"><tp:treatment-meta><kwd-group><label>Taxon classification</label><kwd><named-content xmlns:xlink="http://www.w3.org/1999/xlink" content-type="kingdom">Animalia</named-content></kwd><kwd><named-content xmlns:xlink="http://www.w3.org/1999/xlink" content-type="order">Phyllodocida</named-content></kwd><kwd><named-content xmlns:xlink="http://www.w3.org/1999/xlink" content-type="family">Nephtyidae</named-content></kwd></kwd-group><mixed-citation publication-type="journal"><person-group><name><surname>Ribeiro</surname><given-names>Rannyele Passos</given-names></name><name><surname>Alves</surname><given-names>Paulo Ricardo</given-names></name><name><surname>de Almeida</surname><given-names>Zafira da Silva</given-names></name><name><surname>Ruta</surname><given-names>Christine</given-names></name></person-group><article-title>A new species of <italic><tp:taxon-name><tp:taxon-name-part taxon-name-part-type="genus" reg="Paraonis">Paraonis</tp:taxon-name-part></tp:taxon-name></italic> and an annotated checklist of polychaetes from mangroves of the Brazilian Amazon Coast (<tp:taxon-name><tp:taxon-name-part taxon-name-part-type="phylum">Annelida</tp:taxon-name-part></tp:taxon-name>, <tp:taxon-name><tp:taxon-name-part taxon-name-part-type="family">Paraonidae</tp:taxon-name-part></tp:taxon-name>)</article-title><source>Zookeys</source><day>27</day><month>2</month><year>2018</year><volume>2018</volume><issue>740</issue><fpage>1</fpage><lpage>34</lpage><pub-id pub-id-type="doi">10.3897/zookeys.740.14640</pub-id></mixed-citation></tp:treatment-meta><tp:nomenclature><tp:taxon-name>
              <tp:taxon-name-part taxon-name-part-type="genus" reg="Namalycastis">Namalycastis</tp:taxon-name-part>
              <tp:taxon-name-part taxon-name-part-type="species" reg="fauveli">fauveli</tp:taxon-name-part>
            </tp:taxon-name><tp:taxon-authority>Nageswara Rao, 1981</tp:taxon-authority><xref ref-type="fig" rid="F5">Fig. 5</xref></tp:nomenclature><tp:treatment-sec sec-type="type locality" id="SECID0E4XAE"><title>Type locality.</title><p>Estuary of Tachin River, Thailand (<named-content xmlns:xlink="http://www.w3.org/1999/xlink" content-type="dwc:verbatimCoordinates" xlink:type="simple"><named-content content-type="geo-json" specific-use="{&#34;type&#34;:&#34;Point&#34;,&#34;coordinates&#34;:[100.500000,13.733333]}" id="NCID0EGYAE" xlink:type="simple">13°44'N, 100°30'E</named-content></named-content>; original geolocation).</p></tp:treatment-sec><tp:treatment-sec sec-type="material" id="SECID0ELYAE"><title>Material examined.</title><p>São Luís, <named-content xmlns:xlink="http://www.w3.org/1999/xlink" content-type="dwc:verbatimCoordinates" xlink:type="simple"><named-content content-type="geo-json" specific-use="{&#34;type&#34;:&#34;Point&#34;,&#34;coordinates&#34;:[-44.353278,-2.598889]}" id="NCID0EUYAE" xlink:type="simple">02°35'56"S, 44°21'11.8"W</named-content></named-content>: one specimen, 6 September 2011 (<abbrev xmlns:xlink="http://www.w3.org/1999/xlink" content-type="institution" xlink:title="Coleção Científica de Invertebrados Marinhos e Costeiros" id="ABBRID0EZYAE" xlink:type="simple">NPM</abbrev>-Pol 883). Caranguejos Island, <named-content xmlns:xlink="http://www.w3.org/1999/xlink" content-type="dwc:verbatimCoordinates" xlink:type="simple"><named-content content-type="geo-json" specific-use="{&#34;type&#34;:&#34;Point&#34;,&#34;coordinates&#34;:[-44.480861,-2.826000]}" id="NCID0EBZAE" xlink:type="simple">02°49'33.6"S, 44°28'51.1"W</named-content></named-content>: one specimen, 26 January 2011 (<abbrev xmlns:xlink="http://www.w3.org/1999/xlink" content-type="institution" xlink:title="Coleção Científica de Invertebrados Marinhos e Costeiros" id="ABBRID0EGZAE" xlink:type="simple">NPM</abbrev>-Pol 086); three specimens, 28 March 2011 (<abbrev xmlns:xlink="http://www.w3.org/1999/xlink" content-type="institution" xlink:title="Coleção Científica de Invertebrados Marinhos e Costeiros" id="ABBRID0ELZAE" xlink:type="simple">NPM</abbrev>-Pol 109); one specimen, 22 April 2010 (<abbrev xmlns:xlink="http://www.w3.org/1999/xlink" content-type="institution" xlink:title="Coleção Científica de Invertebrados Marinhos e Costeiros" id="ABBRID0EQZAE" xlink:type="simple">NPM</abbrev>-Pol 878); three specimens, 17 August 2010 (<abbrev xmlns:xlink="http://www.w3.org/1999/xlink" content-type="institution" xlink:title="Coleção Científica de Invertebrados Marinhos e Costeiros" id="ABBRID0EVZAE" xlink:type="simple">NPM</abbrev>-Pol 879); two specimens, 2 June 2012 (<abbrev xmlns:xlink="http://www.w3.org/1999/xlink" content-type="institution" xlink:title="Coleção Científica de Invertebrados Marinhos e Costeiros" id="ABBRID0E1ZAE" xlink:type="simple">NPM</abbrev>-Pol 880); four specimens, 5 September 2011 (<abbrev xmlns:xlink="http://www.w3.org/1999/xlink" content-type="institution" xlink:title="Coleção Científica de Invertebrados Marinhos e Costeiros" id="ABBRID0E6ZAE" xlink:type="simple">NPM</abbrev>-Pol 881). Complete and incomplete specimens.</p></tp:treatment-sec><tp:treatment-sec sec-type="distribution" id="SECID0EE1AE"><title>Distribution.</title><p>Indian Ocean: Thailand, India. Atlantic Ocean: Brazil (Maranhão state).</p></tp:treatment-sec><tp:treatment-sec sec-type="diagnosis" id="SECID0EJ1AE"><title>Diagnosis.</title><p>Body widest mid-anteriorly. Prostomium anteriorly shallowly cleft or cleft absent. Antennae minute. Notochaeta present. Heterogomph setae with boss extremely prolonged. Supra-neuroacicular falcigers in chaetiger 10 with blades slightly curved (<xref ref-type="bibr" rid="B38">Glasby 1999</xref>).</p></tp:treatment-sec><tp:treatment-sec sec-type="description" id="SECID0ET1AE"><title>Description.</title><p>Based on specimens <abbrev xmlns:xlink="http://www.w3.org/1999/xlink" content-type="institution" xlink:title="Coleção Científica de Invertebrados Marinhos e Costeiros" id="ABBRID0EZ1AE" xlink:type="simple">NPM</abbrev>-Pol 878 and 883. Complete specimen with 17.3 mm long, 0.72 mm wide (chaetiger 10), and 79 chaetigers (Fig. <xref ref-type="fig" rid="F5">5A</xref>). Body widest mid-anteriorly, gradually tapering anteriorly and posteriorly. Dorsum convex. Epidermal pigment absent. Prostomium trapezoidal, some individuals with lateral indentation on pros<!--PageBreak-->tomium. Prostomium anterior end smooth or with a shalow cleft (Fig. <xref ref-type="fig" rid="F5">5B</xref>). Narrow longitudinal groove extending form tip to mid-posterior prostomium. Antennae short, extending short of palpophore anterior end, laterally inserted. Two pair of eyes transversally arranged on prostomium. Four pairs of tentacular cirri with indistinct cirrophores and smooth cir<!--PageBreak-->rostyles. Posterodorsal pair extending posteriorly to third chaetiger. Pharynx smooth, lacking paragnaths or papillae. Parapodia sesquirramous (sub-birramous). Dorsal cirri increasing in length posteriorly. Neuropodial acicular ligulae bilobed. Notochaeta as sesquigomph spinigers present from third chaetiger. Supra-acicular neurochaeta as sesquigomph spinigers on postacicular fascicle and heterogomph falcigers on preacicular fascicle (Fig. <xref ref-type="fig" rid="F5">5D, E</xref>). Sub-acicular neurochaetae as heterogomph spinigers on postacicular fascicle and heterogomph falcigers in preacicular fascicle. Supra-acicular sesquigomph spinigers shaft with boss 1.2×–1.5× length of collar. Shaft of heterogomph chaeta with boss prolonged. Supra-acicular falcigers in chaetiger 10 with blades slightly curved, blades length 8.0×–9.5× width of shaft head. Sub-acicular falcigers blades in chaetiger 10 length, 8.2×–11.4× (dorsal-most) and 6.0×–7.3× (ventral most) width of shaft head. Sub-acicular spinigers in anterior region of body with blades finely serrated. Chaeta pale. Aciculae dark brown. Pigidium buttom-shaped (Fig. <xref ref-type="fig" rid="F5">5C</xref>). Anus terminal. Anal cirri smooth and subconical, arising ventro-laterally.</p><fig id="F5" position="float" orientation="portrait"><label>Figure 5.</label><caption><p>
                  <italic><tp:taxon-name><tp:taxon-name-part taxon-name-part-type="genus" reg="Namalycastis">Namalycastis</tp:taxon-name-part> <tp:taxon-name-part taxon-name-part-type="species" reg="fauveli">fauveli</tp:taxon-name-part></tp:taxon-name></italic>, fixed specimen, <abbrev xmlns:xlink="http://www.w3.org/1999/xlink" content-type="institution" xlink:title="Coleção Científica de Invertebrados Marinhos e Costeiros" id="ABBRID0EF3AE" xlink:type="simple">NPM</abbrev>-Pol 883. <bold>A</bold> Whole body, dorsal view <bold>B</bold> Anterior end, dorsal view <bold>C</bold> Posterior end, ventral view <bold>D</bold> Neurochaetae supra-acicular, 10<sup>th</sup> chaetiger <bold>E</bold> Neurochaeta spiniger supra-acicular, 10<sup>th</sup> chaetiger. Scale bars: 0.5 mm (<bold>A–C</bold>), 0.01 mm (<bold>D, E</bold>).</p></caption><graphic xmlns:xlink="http://www.w3.org/1999/xlink" xlink:href="zookeys-740-001-g005.jpg" position="float" orientation="portrait" xlink:type="simple" id="oo_188155.jpg"/></fig></tp:treatment-sec><tp:treatment-sec sec-type="Colour" id="SECID0EB4AE"><title>Colour.</title><p>Specimens in alcohol yellow. No pigment visible throughout the body.</p></tp:treatment-sec><tp:treatment-sec sec-type="remarks" id="SECID0EG4AE"><title>Remarks.</title><p>First species record for the America. These specimens present some differences from the original description (<xref ref-type="bibr" rid="B70">Nageswara Rao 1981</xref>), such as a dorsal surface convex, body less arched mid-anteriorly, longer antennae and tentacular cirri (Fig. <xref ref-type="fig" rid="F2">2A</xref>). However, the projection of heterogomph chaetae with an extremely long boss supports this identification for this species (Fig. <xref ref-type="fig" rid="F2">2B, C</xref>). The differences found are probably because the specimens in this study are juveniles by the smaller size (around 15 mm long, and 80 chaetigers), compared to type material, 21–45 mm long, 134–282 chaetigers, after <xref ref-type="bibr" rid="B38">Glasby (1999)</xref>. Some <tp:taxon-name><tp:taxon-name-part taxon-name-part-type="subfamily">Namanereidinae</tp:taxon-name-part></tp:taxon-name> species, as <italic><tp:taxon-name><tp:taxon-name-part taxon-name-part-type="genus" reg="Namalycastis">Namalycastis</tp:taxon-name-part> <tp:taxon-name-part taxon-name-part-type="species" reg="abiuma">abiuma</tp:taxon-name-part></tp:taxon-name></italic>, can have juveniles with blades longer and up to 80 chaetigers. <italic><tp:taxon-name><tp:taxon-name-part taxon-name-part-type="genus" reg="Namalycastis">Namalycastis</tp:taxon-name-part> <tp:taxon-name-part taxon-name-part-type="species" reg="fauveli">fauveli</tp:taxon-name-part></tp:taxon-name></italic> is recorded in estuarine beaches and coastal lagoons in the type locality (<xref ref-type="bibr" rid="B70">Nageswara Rao 1981</xref>) and in mangroves of this study.</p></tp:treatment-sec><tp:treatment-sec><!--Section generated to contain objects referenced in tp:taxon-treatment.--><fig id="F2" position="float" orientation="portrait"><label>Figure 2.</label><caption><p>
                  <tp:taxon-name><tp:taxon-name-part taxon-name-part-type="genus" reg="Arabella">Arabella</tp:taxon-name-part> (<tp:taxon-name-part taxon-name-part-type="subgenus" reg="Arabella">Arabella</tp:taxon-name-part>) <tp:taxon-name-part taxon-name-part-type="species" reg="iricolor">iricolor</tp:taxon-name-part></tp:taxon-name>, fixed specimen. <bold>A</bold> Whole body, dorsal view, arrow point to maxillae and carriers <bold>B</bold> Anterior end, ventral view, arrow point to mandibles <bold>C</bold> Posterior end, dorsal view. Scale bars: 0.5 mm (<bold>A, B</bold>), 0.3 mm (<bold>C</bold>).</p></caption><graphic xmlns:xlink="http://www.w3.org/1999/xlink" xlink:href="zookeys-740-001-g002.jpg" position="float" orientation="portrait" xlink:type="simple" id="oo_188152.jpg"/></fig></tp:treatment-sec><ref-list><ref id="B38"><mixed-citation xmlns:xlink="http://www.w3.org/1999/xlink" xlink:type="simple">
          <person-group><name name-style="western"><surname>Glasby</surname><given-names>CJ</given-names></name></person-group> (<year>1999</year>) <article-title>The <tp:taxon-name><tp:taxon-name-part taxon-name-part-type="subfamily">Namanereidinae</tp:taxon-name-part></tp:taxon-name> (<tp:taxon-name><tp:taxon-name-part taxon-name-part-type="class">Polychaeta</tp:taxon-name-part></tp:taxon-name>: <tp:taxon-name><tp:taxon-name-part taxon-name-part-type="family">Nereididae</tp:taxon-name-part></tp:taxon-name>). Part 1, Taxonomy and Phylogeny. Part 2, Cladistic Biogeography.</article-title> <source>Records of the Australian Museum</source> <volume>25</volume>: <fpage>1</fpage>–<lpage>129</lpage>. <ext-link xlink:type="simple" ext-link-type="doi" xlink:href="10.3853/j.0812-7387.25.1999.1355">https://doi.org/10.3853/j.0812-7387.25.1999.1355</ext-link></mixed-citation></ref><ref id="B70"><mixed-citation xmlns:xlink="http://www.w3.org/1999/xlink" xlink:type="simple">
          <person-group><name name-style="western"><surname>Nageswara-Rao</surname><given-names>CA</given-names></name></person-group> (<year>1981</year>) <article-title>On two new polychaetes (<tp:taxon-name><tp:taxon-name-part taxon-name-part-type="family">Nereidae</tp:taxon-name-part></tp:taxon-name>: <tp:taxon-name><tp:taxon-name-part taxon-name-part-type="phylum">Annelida</tp:taxon-name-part></tp:taxon-name>) from estuarine waters of India.</article-title> <source>Bulletin of the Zoological Survey of India</source> <volume>3</volume>(<issue>3</issue>): <fpage>213</fpage>–<lpage>217</lpage>. <ext-link xlink:type="simple" ext-link-type="doi" xlink:href="10.11646/phytotaxa.292.1.8">https://doi.org/10.11646/phytotaxa.292.1.8</ext-link></mixed-citation></ref></ref-list></tp:taxon-treatment>
