# Supplementary material for: A new species of Paraonis and an annotated checklist of polychaetes from mangroves of the Brazilian Amazon Coast (Annelida, Paraonidae)
Source: Zookeys. 2018 Feb 27;(740):1–34. doi: 10.3897/zookeys.740.14640 (PMC5904532; doi:10.3897/zookeys.740.14640)
Supplement: XML Treatment for Namalycastis geayi [file zookeys.740.14640-treatment5.xml]

<!DOCTYPE tp:taxon-treatment
  PUBLIC "-//TaxonX//DTD Taxonomic Treatment Publishing DTD v0 20100105//EN" "tax-treatment-NSO.dtd">
<tp:taxon-treatment xmlns:tp="http://www.plazi.org/taxpub"><tp:treatment-meta><kwd-group><label>Taxon classification</label><kwd><named-content xmlns:xlink="http://www.w3.org/1999/xlink" content-type="kingdom">Animalia</named-content></kwd><kwd><named-content xmlns:xlink="http://www.w3.org/1999/xlink" content-type="order">Phyllodocida</named-content></kwd><kwd><named-content xmlns:xlink="http://www.w3.org/1999/xlink" content-type="family">Nephtyidae</named-content></kwd></kwd-group><mixed-citation publication-type="journal"><person-group><name><surname>Ribeiro</surname><given-names>Rannyele Passos</given-names></name><name><surname>Alves</surname><given-names>Paulo Ricardo</given-names></name><name><surname>de Almeida</surname><given-names>Zafira da Silva</given-names></name><name><surname>Ruta</surname><given-names>Christine</given-names></name></person-group><article-title>A new species of <italic><tp:taxon-name><tp:taxon-name-part taxon-name-part-type="genus" reg="Paraonis">Paraonis</tp:taxon-name-part></tp:taxon-name></italic> and an annotated checklist of polychaetes from mangroves of the Brazilian Amazon Coast (<tp:taxon-name><tp:taxon-name-part taxon-name-part-type="phylum">Annelida</tp:taxon-name-part></tp:taxon-name>, <tp:taxon-name><tp:taxon-name-part taxon-name-part-type="family">Paraonidae</tp:taxon-name-part></tp:taxon-name>)</article-title><source>Zookeys</source><day>27</day><month>2</month><year>2018</year><volume>2018</volume><issue>740</issue><fpage>1</fpage><lpage>34</lpage><pub-id pub-id-type="doi">10.3897/zookeys.740.14640</pub-id></mixed-citation></tp:treatment-meta><tp:nomenclature><tp:taxon-name>
              <tp:taxon-name-part taxon-name-part-type="genus" reg="Namalycastis">Namalycastis</tp:taxon-name-part>
              <tp:taxon-name-part taxon-name-part-type="species" reg="geayi">geayi</tp:taxon-name-part>
            </tp:taxon-name><tp:taxon-authority>(Gravier, 1901)</tp:taxon-authority><xref ref-type="fig" rid="F6">Fig. 6</xref><!--PageBreak--></tp:nomenclature><tp:treatment-sec sec-type="type locality" id="SECID0EDAAG"><title>Type locality.</title><p>Ouanary, French Guiana (<named-content xmlns:xlink="http://www.w3.org/1999/xlink" content-type="dwc:verbatimCoordinates" xlink:type="simple"><named-content content-type="geo-json" specific-use="{&#34;type&#34;:&#34;Point&#34;,&#34;coordinates&#34;:[-51.650000,4.200000]}" id="NCID0EMAAG" xlink:type="simple">4°12'N, 51°39'W</named-content></named-content>; estimated geolocation).</p></tp:treatment-sec><tp:treatment-sec sec-type="material" id="SECID0ERAAG"><title>Material examined.</title><p>Caranguejos Island, <named-content xmlns:xlink="http://www.w3.org/1999/xlink" content-type="dwc:verbatimCoordinates" xlink:type="simple"><named-content content-type="geo-json" specific-use="{&#34;type&#34;:&#34;Point&#34;,&#34;coordinates&#34;:[-44.480861,-2.826000]}" id="NCID0E1AAG" xlink:type="simple">02°49'33.6"S, 44°28'51.1"W</named-content></named-content>: one specimen, 17 December 2011 (<abbrev xmlns:xlink="http://www.w3.org/1999/xlink" content-type="institution" xlink:title="Coleção Científica de Invertebrados Marinhos e Costeiros" id="ABBRID0E6AAG" xlink:type="simple">NPM</abbrev>-Pol 082); one specimen, 27 March 2011 (<abbrev xmlns:xlink="http://www.w3.org/1999/xlink" content-type="institution" xlink:title="Coleção Científica de Invertebrados Marinhos e Costeiros" id="ABBRID0EEBAG" xlink:type="simple">NPM</abbrev>-Pol 882); one specimen, 20 October 2010 (<abbrev xmlns:xlink="http://www.w3.org/1999/xlink" content-type="institution" xlink:title="Coleção Científica de Invertebrados Marinhos e Costeiros" id="ABBRID0EJBAG" xlink:type="simple">NPM</abbrev>-Pol 884); all incomplete specimens.</p></tp:treatment-sec><tp:treatment-sec sec-type="distribution" id="SECID0EOBAG"><title>Distribution.</title><p>Atlantic Ocean: French Guiana, Brazil (state of Maranhão).</p></tp:treatment-sec><tp:treatment-sec sec-type="diagnosis" id="SECID0ETBAG"><title>Diagnosis.</title><p>Prostomium anterior end smooth or with a shallow cleft. Antennae extending short of the palpophore tip or of the prostomium tip. Two pairs of eyes nearly longitudinally arranged. Dorsal cirri short, similar in length throughout the body. Notochaetae present (<xref ref-type="bibr" rid="B38">Glasby 1999</xref>).</p></tp:treatment-sec><tp:treatment-sec sec-type="description" id="SECID0E4BAG"><title>Description.</title><p>Based on specimen <abbrev xmlns:xlink="http://www.w3.org/1999/xlink" content-type="institution" xlink:title="Coleção Científica de Invertebrados Marinhos e Costeiros" id="ABBRID0EDCAG" xlink:type="simple">NPM</abbrev>-Pol 884. Incomplete specimen with 4.93 mm long, 1.1 mm wide and 18 chaetigers. Body widest mid-anteriorly, tapering gradually anteriorly and posteriorly (Fig. <xref ref-type="fig" rid="F6">6A</xref>). Dorsum and venter convex. Epidermal pigment absent. Prostomium trapezoidal, some individuals with lateral indentation on prostomium (Fig. <xref ref-type="fig" rid="F6">6A</xref>). Prostomium anterior end smooth. Antennae short and smooth, <!--PageBreak-->extending short of the anterior end of the prostomium, laterally inserted. Two pairs of eyes, arranged nearly longitudinally on prostomium. Four pairs of tentacular cirri with indistinct cirrophores and smooth cirrostyles. Posterodorsal pair extending posteriorly to third chaetiger. Pharynx smooth, lacking paragnaths or papillae. Parapodia sesquirramous (sub-birramous). Dorsal cirri short, similar in length throughout the body. Neuropodial acicular ligulae bilobed. Notochaeta as sesquigomph spinigers present from third chaetiger. Neurochaetae as heterogomph spinigers in all fascicles. Supra-acicular sesquigomph spinigers (postacicular) shaft with boss 1.9×–2.0× length of collar (Fig. <xref ref-type="fig" rid="F6">6B</xref>). Shaft of heterogomph chaeta with boss slightly prolonged. Sub-acicular spinigers in anterior region of body with blades moderately serrated (Fig. <xref ref-type="fig" rid="F6">6C</xref>). Chaeta pale. Aciculae dark brown.</p><fig id="F6" position="float" orientation="portrait"><label>Figure 6.</label><caption><p>
                  <italic><tp:taxon-name><tp:taxon-name-part taxon-name-part-type="genus" reg="Namalycastis">Namalycastis</tp:taxon-name-part> <tp:taxon-name-part taxon-name-part-type="species" reg="geayi">geayi</tp:taxon-name-part></tp:taxon-name></italic>, fixed specimen, <abbrev xmlns:xlink="http://www.w3.org/1999/xlink" content-type="institution" xlink:title="Coleção Científica de Invertebrados Marinhos e Costeiros" id="ABBRID0ENDAG" xlink:type="simple">NPM</abbrev>-Pol 882 and 884. <bold>A</bold> Anterior end, dorsal view <bold>B</bold> Parapodia sub-birramous, anterior region, dorsal view <bold>C</bold> Supra-acicular spiniger, arrow point to fine serrations proximally to the base of chaetae blades, parapodium 17, dorsal view of chaetae. Scale bars: 0.2 mm (<bold>A</bold>), 0.05 mm (<bold>B</bold>), 0.01 mm (<bold>C</bold>).</p></caption><graphic xmlns:xlink="http://www.w3.org/1999/xlink" xlink:href="zookeys-740-001-g006.jpg" position="float" orientation="portrait" xlink:type="simple" id="oo_188156.jpg"/></fig></tp:treatment-sec><tp:treatment-sec sec-type="Colour" id="SECID0EDEAG"><title>Colour.</title><p>Specimens in alcohol yellow. No pigment visible throughout the body.</p></tp:treatment-sec><tp:treatment-sec sec-type="remarks" id="SECID0EIEAG"><title>Remarks.</title><p>First species record for Brazil. The collected specimens of this study were not complete, but they present the same characters of <italic><tp:taxon-name><tp:taxon-name-part taxon-name-part-type="genus" reg="Namalycastis">Namalycastis</tp:taxon-name-part> <tp:taxon-name-part taxon-name-part-type="species" reg="geayi">geayi</tp:taxon-name-part></tp:taxon-name></italic> (Gravier, 1901) based on the anterior end (Fig. <xref ref-type="fig" rid="F6">6A</xref>). The identification of this species is supported by the presence of only heterogomph spinigers in sub- and supra-preacicular fascicle in the parapodia (Fig. <xref ref-type="fig" rid="F6">6B, C</xref>). In the original description, <italic><tp:taxon-name><tp:taxon-name-part taxon-name-part-type="genus" reg="Namalycastis">N.</tp:taxon-name-part> <tp:taxon-name-part taxon-name-part-type="species" reg="geayi">geayi</tp:taxon-name-part></tp:taxon-name></italic> has been recorded in freshwater environments, muddy river banks, and in coarse sediments (<xref ref-type="bibr" rid="B43">Gravier 1901</xref>). This study recorded <italic><tp:taxon-name><tp:taxon-name-part taxon-name-part-type="genus" reg="Namalycastis">N.</tp:taxon-name-part> <tp:taxon-name-part taxon-name-part-type="species" reg="geayi">geayi</tp:taxon-name-part></tp:taxon-name></italic> in mangroves and brackish water.</p><!--PageBreak--></tp:treatment-sec><ref-list><ref id="B38"><mixed-citation xmlns:xlink="http://www.w3.org/1999/xlink" xlink:type="simple">
          <person-group><name name-style="western"><surname>Glasby</surname><given-names>CJ</given-names></name></person-group> (<year>1999</year>) <article-title>The <tp:taxon-name><tp:taxon-name-part taxon-name-part-type="subfamily">Namanereidinae</tp:taxon-name-part></tp:taxon-name> (<tp:taxon-name><tp:taxon-name-part taxon-name-part-type="class">Polychaeta</tp:taxon-name-part></tp:taxon-name>: <tp:taxon-name><tp:taxon-name-part taxon-name-part-type="family">Nereididae</tp:taxon-name-part></tp:taxon-name>). Part 1, Taxonomy and Phylogeny. Part 2, Cladistic Biogeography.</article-title> <source>Records of the Australian Museum</source> <volume>25</volume>: <fpage>1</fpage>–<lpage>129</lpage>. <ext-link xlink:type="simple" ext-link-type="doi" xlink:href="10.3853/j.0812-7387.25.1999.1355">https://doi.org/10.3853/j.0812-7387.25.1999.1355</ext-link></mixed-citation></ref><ref id="B43"><mixed-citation xmlns:xlink="http://www.w3.org/1999/xlink" xlink:type="simple">
          <person-group><name name-style="western"><surname>Gravier</surname><given-names>C</given-names></name></person-group> (<year>1901</year>) <article-title>Sur deux nouvelles espèces du genre <italic><tp:taxon-name><tp:taxon-name-part taxon-name-part-type="genus">Lycastis</tp:taxon-name-part></tp:taxon-name></italic> Savigny, Aud. et Edw. rev., de la Guyane Française.</article-title> <source>Bulletin du Muséum national d’Histoire naturelle</source> <volume>7</volume>(<issue>8</issue>): <fpage>397</fpage>–<lpage>402</lpage>. <ext-link xlink:type="simple" ext-link-type="doi" xlink:href="10.5962/bhl.part.80291">https://doi.org/10.5962/bhl.part.80291</ext-link></mixed-citation></ref></ref-list></tp:taxon-treatment>
