# Supplementary material for: A new species of Paraonis and an annotated checklist of polychaetes from mangroves of the Brazilian Amazon Coast (Annelida, Paraonidae)
Source: Zookeys. 2018 Feb 27;(740):1–34. doi: 10.3897/zookeys.740.14640 (PMC5904532; doi:10.3897/zookeys.740.14640)
Supplement: XML Treatment for Namalycastis senegalensis [file zookeys.740.14640-treatment6.xml]

<!DOCTYPE tp:taxon-treatment
  PUBLIC "-//TaxonX//DTD Taxonomic Treatment Publishing DTD v0 20100105//EN" "tax-treatment-NSO.dtd">
<tp:taxon-treatment xmlns:tp="http://www.plazi.org/taxpub"><tp:treatment-meta><kwd-group><label>Taxon classification</label><kwd><named-content xmlns:xlink="http://www.w3.org/1999/xlink" content-type="kingdom">Animalia</named-content></kwd><kwd><named-content xmlns:xlink="http://www.w3.org/1999/xlink" content-type="order">Phyllodocida</named-content></kwd><kwd><named-content xmlns:xlink="http://www.w3.org/1999/xlink" content-type="family">Nephtyidae</named-content></kwd></kwd-group><mixed-citation publication-type="journal"><person-group><name><surname>Ribeiro</surname><given-names>Rannyele Passos</given-names></name><name><surname>Alves</surname><given-names>Paulo Ricardo</given-names></name><name><surname>de Almeida</surname><given-names>Zafira da Silva</given-names></name><name><surname>Ruta</surname><given-names>Christine</given-names></name></person-group><article-title>A new species of <italic><tp:taxon-name><tp:taxon-name-part taxon-name-part-type="genus" reg="Paraonis">Paraonis</tp:taxon-name-part></tp:taxon-name></italic> and an annotated checklist of polychaetes from mangroves of the Brazilian Amazon Coast (<tp:taxon-name><tp:taxon-name-part taxon-name-part-type="phylum">Annelida</tp:taxon-name-part></tp:taxon-name>, <tp:taxon-name><tp:taxon-name-part taxon-name-part-type="family">Paraonidae</tp:taxon-name-part></tp:taxon-name>)</article-title><source>Zookeys</source><day>27</day><month>2</month><year>2018</year><volume>2018</volume><issue>740</issue><fpage>1</fpage><lpage>34</lpage><pub-id pub-id-type="doi">10.3897/zookeys.740.14640</pub-id></mixed-citation></tp:treatment-meta><tp:nomenclature><tp:taxon-name>
              <tp:taxon-name-part taxon-name-part-type="genus" reg="Namalycastis">Namalycastis</tp:taxon-name-part>
              <tp:taxon-name-part taxon-name-part-type="species" reg="senegalensis">senegalensis</tp:taxon-name-part>
            </tp:taxon-name><tp:taxon-authority>(Saint-Joseph, 1901)</tp:taxon-authority><xref ref-type="fig" rid="F7">Fig. 7</xref></tp:nomenclature><tp:treatment-sec sec-type="type locality" id="SECID0EEHAG"><title>Type locality.</title><p>Marsassoun, Senegal (<named-content xmlns:xlink="http://www.w3.org/1999/xlink" content-type="dwc:verbatimCoordinates" xlink:type="simple"><named-content content-type="geo-json" specific-use="{&#34;type&#34;:&#34;Point&#34;,&#34;coordinates&#34;:[-16.716667,13.983333]}" id="NCID0ENHAG" xlink:type="simple">13°59'N, 16°43'W</named-content></named-content>; estimated geolocation).</p></tp:treatment-sec><tp:treatment-sec sec-type="material" id="SECID0ESHAG"><title>Material examined.</title><p>Caranguejos Island, <named-content xmlns:xlink="http://www.w3.org/1999/xlink" content-type="dwc:verbatimCoordinates" xlink:type="simple"><named-content content-type="geo-json" specific-use="{&#34;type&#34;:&#34;Point&#34;,&#34;coordinates&#34;:[-44.480861,-2.826000]}" id="NCID0E2HAG" xlink:type="simple">02°49'33.6"S, 44°28'51.1"W</named-content></named-content>: one specimen, incomplete, 22 October 2010 (<abbrev xmlns:xlink="http://www.w3.org/1999/xlink" content-type="institution" xlink:title="Coleção Científica de Invertebrados Marinhos e Costeiros" id="ABBRID0EAIAG" xlink:type="simple">NPM</abbrev>-Pol 105).</p><fig id="F7" position="float" orientation="portrait"><label>Figure 7.</label><caption><p>
                  <italic><tp:taxon-name><tp:taxon-name-part taxon-name-part-type="genus" reg="Namalycastis">Namalycastis</tp:taxon-name-part> <tp:taxon-name-part taxon-name-part-type="species" reg="senegalensis">senegalensis</tp:taxon-name-part></tp:taxon-name></italic>, fixed specimen, <abbrev xmlns:xlink="http://www.w3.org/1999/xlink" content-type="institution" xlink:title="Coleção Científica de Invertebrados Marinhos e Costeiros" id="ABBRID0EYIAG" xlink:type="simple">NPM</abbrev>-Pol 105. <bold>A</bold> Anterior end, dorsal view <bold>B</bold> Parapodia of 10<sup>th</sup> chaetiger, anterior view <bold>C</bold> Sub-acicular neurochaetae spiniger of 10<sup>th</sup> chaetiger <bold>D</bold> Sub-acicular neurochaeta falciger of 10<sup>th</sup> chaetiger. Scale bars: 2.3 mm (<bold>A</bold>), 0.2 mm (<bold>B</bold>), 0.02 mm (<bold>C, D</bold>).</p></caption><graphic xmlns:xlink="http://www.w3.org/1999/xlink" xlink:href="zookeys-740-001-g007.jpg" position="float" orientation="portrait" xlink:type="simple" id="oo_188157.jpg"/></fig></tp:treatment-sec><tp:treatment-sec sec-type="distribution" id="SECID0EWJAG"><title>Distribution.</title><p>Atlantic Ocean: Senegal, Nigeria, Congo, Suriname, Brazil (states of Pará and Maranhão, see Suppl. material <xref ref-type="supplementary-material" rid="S1">1</xref>).</p></tp:treatment-sec><tp:treatment-sec sec-type="remarks" id="SECID0EAKAG"><title>Remarks.</title><p>First record for Maranhão. Complete specimens were not found in this study; however, the features of the anterior body are very similar to the re-description of <xref ref-type="bibr" rid="B38">Glasby (1999)</xref>. The presence of thick cuticle covering the eyes, supra neuro acicular sesquigomph spinigers in the parapodia of chaetiger 10, with a 1.4 × length of collar or more boss, and distally smooth falciger blades supports the identification of the species. Previous Brazilian records include the Amazon coast, the estuarine beaches of Marajó Island in the mouth of the Amazon River (<xref ref-type="bibr" rid="B38">Glasby 1999</xref>), and the delta of the Amazon River (one specimen, ZHM PE405) (<xref ref-type="bibr" rid="B38">Glasby 1999</xref>). This species is known to live in brackish water and freshwater environments such as mangroves, creeks, and marshes (<xref ref-type="bibr" rid="B38">Glasby 1999</xref>).</p></tp:treatment-sec><tp:treatment-sec><!--Section generated to contain objects referenced in tp:taxon-treatment.--><supplementary-material xmlns:xlink="http://www.w3.org/1999/xlink" id="S1" position="float" orientation="portrait" xlink:type="simple"><label>Supplementary material 1</label><caption><p>Brazilian records of the species identified from Amazon coast, Maranhão</p></caption><p>Data type: species data</p><p>Explanation note: Information on deposit number, record, state, coordinates, habitat, substrate and depth and references of the records are provided.</p><media xlink:href="zookeys-740-001-s001.xls" mimetype="application" mime-subtype="vnd.ms-excel" position="float" orientation="portrait" xlink:type="simple" id="oo_188165.xls"/><permissions><license license-type="creative-commons-attribution" xlink:href="http://creativecommons.org/licenses/by/4.0/" xlink:type="simple"><license-p>This is an open access article distributed under the terms of the Creative Commons Attribution License (CC BY 4.0), which permits unrestricted use, distribution, and reproduction in any medium, provided the original author and source are credited.</license-p></license></permissions><attrib specific-use="authors">Rannyele Passos Ribeiro, Paulo Ricardo Alves, Zafira da Silva de Almeida, Christine Ruta</attrib></supplementary-material></tp:treatment-sec><ref-list><ref id="B38"><mixed-citation xmlns:xlink="http://www.w3.org/1999/xlink" xlink:type="simple">
          <person-group><name name-style="western"><surname>Glasby</surname><given-names>CJ</given-names></name></person-group> (<year>1999</year>) <article-title>The <tp:taxon-name><tp:taxon-name-part taxon-name-part-type="subfamily">Namanereidinae</tp:taxon-name-part></tp:taxon-name> (<tp:taxon-name><tp:taxon-name-part taxon-name-part-type="class">Polychaeta</tp:taxon-name-part></tp:taxon-name>: <tp:taxon-name><tp:taxon-name-part taxon-name-part-type="family">Nereididae</tp:taxon-name-part></tp:taxon-name>). Part 1, Taxonomy and Phylogeny. Part 2, Cladistic Biogeography.</article-title> <source>Records of the Australian Museum</source> <volume>25</volume>: <fpage>1</fpage>–<lpage>129</lpage>. <ext-link xlink:type="simple" ext-link-type="doi" xlink:href="10.3853/j.0812-7387.25.1999.1355">https://doi.org/10.3853/j.0812-7387.25.1999.1355</ext-link></mixed-citation></ref></ref-list></tp:taxon-treatment>
