# Supplementary material for: A new species of Paraonis and an annotated checklist of polychaetes from mangroves of the Brazilian Amazon Coast (Annelida, Paraonidae)
Source: Zookeys. 2018 Feb 27;(740):1–34. doi: 10.3897/zookeys.740.14640 (PMC5904532; doi:10.3897/zookeys.740.14640)
Supplement: XML Treatment for Sigambra bassi [file zookeys.740.14640-treatment7.xml]

<!DOCTYPE tp:taxon-treatment
  PUBLIC "-//TaxonX//DTD Taxonomic Treatment Publishing DTD v0 20100105//EN" "tax-treatment-NSO.dtd">
<tp:taxon-treatment xmlns:tp="http://www.plazi.org/taxpub"><tp:treatment-meta><kwd-group><label>Taxon classification</label><kwd><named-content xmlns:xlink="http://www.w3.org/1999/xlink" content-type="kingdom">Animalia</named-content></kwd><kwd><named-content xmlns:xlink="http://www.w3.org/1999/xlink" content-type="order">Phyllodocida</named-content></kwd><kwd><named-content xmlns:xlink="http://www.w3.org/1999/xlink" content-type="family">Pilargidae</named-content></kwd></kwd-group><mixed-citation publication-type="journal"><person-group><name><surname>Ribeiro</surname><given-names>Rannyele Passos</given-names></name><name><surname>Alves</surname><given-names>Paulo Ricardo</given-names></name><name><surname>de Almeida</surname><given-names>Zafira da Silva</given-names></name><name><surname>Ruta</surname><given-names>Christine</given-names></name></person-group><article-title>A new species of <italic><tp:taxon-name><tp:taxon-name-part taxon-name-part-type="genus" reg="Paraonis">Paraonis</tp:taxon-name-part></tp:taxon-name></italic> and an annotated checklist of polychaetes from mangroves of the Brazilian Amazon Coast (<tp:taxon-name><tp:taxon-name-part taxon-name-part-type="phylum">Annelida</tp:taxon-name-part></tp:taxon-name>, <tp:taxon-name><tp:taxon-name-part taxon-name-part-type="family">Paraonidae</tp:taxon-name-part></tp:taxon-name>)</article-title><source>Zookeys</source><day>27</day><month>2</month><year>2018</year><volume>2018</volume><issue>740</issue><fpage>1</fpage><lpage>34</lpage><pub-id pub-id-type="doi">10.3897/zookeys.740.14640</pub-id></mixed-citation></tp:treatment-meta><tp:nomenclature><tp:taxon-name>
              <tp:taxon-name-part taxon-name-part-type="genus" reg="Sigambra">Sigambra</tp:taxon-name-part>
              <tp:taxon-name-part taxon-name-part-type="species" reg="bassi">bassi</tp:taxon-name-part>
            </tp:taxon-name><tp:taxon-authority>(Hartman, 1945)</tp:taxon-authority><xref ref-type="fig" rid="F8">Fig. 8A</xref><!--PageBreak--></tp:nomenclature><tp:treatment-sec sec-type="type locality" id="SECID0ESMAG"><title>Type locality.</title><p>Lemon Bay, Florida, <abbrev xmlns:xlink="http://www.w3.org/1999/xlink" xlink:title="United States of America" id="ABBRID0EYMAG" xlink:type="simple">USA</abbrev> (<named-content xmlns:xlink="http://www.w3.org/1999/xlink" content-type="dwc:verbatimCoordinates" xlink:type="simple"><named-content content-type="geo-json" specific-use="{&#34;type&#34;:&#34;Point&#34;,&#34;coordinates&#34;:[-82.333333,26.900000]}" id="NCID0E6MAG" xlink:type="simple">26°54'N, 82°20'W</named-content></named-content>, estimated geolocation).</p><fig id="F8" position="float" orientation="portrait"><label>Figure 8.</label><caption><p>
                  <tp:taxon-name><tp:taxon-name-part taxon-name-part-type="family">Pilargidae</tp:taxon-name-part></tp:taxon-name> species. <bold>A</bold> <italic><tp:taxon-name><tp:taxon-name-part taxon-name-part-type="genus" reg="Sigambra">Sigambra</tp:taxon-name-part> <tp:taxon-name-part taxon-name-part-type="species" reg="bassi">bassi</tp:taxon-name-part></tp:taxon-name></italic>, whole body, dorsal view <bold>B</bold> <italic><tp:taxon-name><tp:taxon-name-part taxon-name-part-type="genus" reg="Sigambra">Sigambra</tp:taxon-name-part> <tp:taxon-name-part taxon-name-part-type="species" reg="grubii">grubii</tp:taxon-name-part></tp:taxon-name></italic>, whole body, dorsal view. Scale bars: 0.5 mm.</p></caption><graphic xmlns:xlink="http://www.w3.org/1999/xlink" xlink:href="zookeys-740-001-g008.jpg" position="float" orientation="portrait" xlink:type="simple" id="oo_188158.jpg"/></fig></tp:treatment-sec><tp:treatment-sec sec-type="material" id="SECID0EQOAG"><title>Material examined.</title><p>São Luís, <named-content xmlns:xlink="http://www.w3.org/1999/xlink" content-type="dwc:verbatimCoordinates" xlink:type="simple"><named-content content-type="geo-json" specific-use="{&#34;type&#34;:&#34;Point&#34;,&#34;coordinates&#34;:[-44.353278,-2.598889]}" id="NCID0EZOAG" xlink:type="simple">02°35'56"S, 44°21'11.8"W</named-content></named-content>: one specimen, complete, 6 September 2011 (<abbrev xmlns:xlink="http://www.w3.org/1999/xlink" content-type="institution" xlink:title="Coleção Científica de Invertebrados Marinhos e Costeiros" id="ABBRID0E5OAG" xlink:type="simple">NPM</abbrev>-Pol 111).</p></tp:treatment-sec><tp:treatment-sec sec-type="distribution" id="SECID0EDPAG"><title>Distribution.</title><p>Pacific Ocean: <abbrev xmlns:xlink="http://www.w3.org/1999/xlink" xlink:title="United States of America" id="ABBRID0EJPAG" xlink:type="simple">USA</abbrev>, Mexico, Chile. Atlantic Ocean: <abbrev xmlns:xlink="http://www.w3.org/1999/xlink" xlink:title="United States of America" id="ABBRID0ENPAG" xlink:type="simple">USA</abbrev>, Caribbean Sea, Brazil (state of Maranhão and São Paulo, see Suppl. material <xref ref-type="supplementary-material" rid="S1">1</xref>).</p></tp:treatment-sec><tp:treatment-sec sec-type="remarks" id="SECID0EVPAG"><title>Remarks.</title><p>First record for Maranhão. The specimens examined in this study present a long medium antenna reaching up to setiger 5–12; a dorsal hook beginning in the posterior chaetigers supports the identification as <italic><tp:taxon-name><tp:taxon-name-part taxon-name-part-type="genus" reg="Sigambra">Sigambra</tp:taxon-name-part> <tp:taxon-name-part taxon-name-part-type="species" reg="bassi">bassi</tp:taxon-name-part></tp:taxon-name></italic>. The records in the Caribbean and Brazil include estuaries and beaches (<xref ref-type="bibr" rid="B37">Gillet 1986</xref>, <xref ref-type="bibr" rid="B4">Amaral et al. 2003</xref>).</p></tp:treatment-sec><tp:treatment-sec><!--Section generated to contain objects referenced in tp:taxon-treatment.--><supplementary-material xmlns:xlink="http://www.w3.org/1999/xlink" id="S1" position="float" orientation="portrait" xlink:type="simple"><label>Supplementary material 1</label><caption><p>Brazilian records of the species identified from Amazon coast, Maranhão</p></caption><p>Data type: species data</p><p>Explanation note: Information on deposit number, record, state, coordinates, habitat, substrate and depth and references of the records are provided.</p><media xlink:href="zookeys-740-001-s001.xls" mimetype="application" mime-subtype="vnd.ms-excel" position="float" orientation="portrait" xlink:type="simple" id="oo_188165.xls"/><permissions><license license-type="creative-commons-attribution" xlink:href="http://creativecommons.org/licenses/by/4.0/" xlink:type="simple"><license-p>This is an open access article distributed under the terms of the Creative Commons Attribution License (CC BY 4.0), which permits unrestricted use, distribution, and reproduction in any medium, provided the original author and source are credited.</license-p></license></permissions><attrib specific-use="authors">Rannyele Passos Ribeiro, Paulo Ricardo Alves, Zafira da Silva de Almeida, Christine Ruta</attrib></supplementary-material></tp:treatment-sec><ref-list><ref id="B37"><mixed-citation xmlns:xlink="http://www.w3.org/1999/xlink" xlink:type="simple">
          <person-group><name name-style="western"><surname>Gillet</surname><given-names>P</given-names></name></person-group> (<year>1986</year>) <article-title>Contribution à l’étude des Annélides Polychètes des lagunes de la Manche-à-Eau et de Belle-Plaine (Guadeloupe). Description d’un nouveau <tp:taxon-name><tp:taxon-name-part taxon-name-part-type="family">Capitellidae</tp:taxon-name-part></tp:taxon-name>: <italic><tp:taxon-name><tp:taxon-name-part taxon-name-part-type="genus">Scyphoproctus</tp:taxon-name-part> <tp:taxon-name-part taxon-name-part-type="species">guadalupensis</tp:taxon-name-part></tp:taxon-name></italic> n. sp..</article-title> <source>Bulletin du Muséum national d’Histoire naturelle</source> <volume>8</volume>: <fpage>803</fpage>–<lpage>817</lpage>. <ext-link xlink:type="simple" ext-link-type="doi" xlink:href="10.5962/bhl.part.6290">https://doi.org/10.5962/bhl.part.6290</ext-link></mixed-citation></ref><ref id="B4"><mixed-citation xmlns:xlink="http://www.w3.org/1999/xlink" xlink:type="simple">
          <person-group><name name-style="western"><surname>Amaral</surname><given-names>ACZ</given-names></name><name name-style="western"><surname>Denadai</surname><given-names>MR</given-names></name><name name-style="western"><surname>Turra</surname><given-names>A</given-names></name><name name-style="western"><surname>Rizzo</surname><given-names>AE</given-names></name></person-group> (<year>2003</year>) Intertidal macrofauna in Brazilian subtropical tide-dominated sandy beaches. Journal of Coastal Research SI: 446–455. <ext-link xlink:type="simple" ext-link-type="doi" xlink:href="10.1590/s1679-87592000000200005">https://doi.org/10.1590/s1679-87592000000200005</ext-link></mixed-citation></ref></ref-list></tp:taxon-treatment>
