# Supplementary material for: A new species of Paraonis and an annotated checklist of polychaetes from mangroves of the Brazilian Amazon Coast (Annelida, Paraonidae)
Source: Zookeys. 2018 Feb 27;(740):1–34. doi: 10.3897/zookeys.740.14640 (PMC5904532; doi:10.3897/zookeys.740.14640)
Supplement: XML Treatment for Sigambra grubii [file zookeys.740.14640-treatment8.xml]

<!DOCTYPE tp:taxon-treatment
  PUBLIC "-//TaxonX//DTD Taxonomic Treatment Publishing DTD v0 20100105//EN" "tax-treatment-NSO.dtd">
<tp:taxon-treatment xmlns:tp="http://www.plazi.org/taxpub"><tp:treatment-meta><kwd-group><label>Taxon classification</label><kwd><named-content xmlns:xlink="http://www.w3.org/1999/xlink" content-type="kingdom">Animalia</named-content></kwd><kwd><named-content xmlns:xlink="http://www.w3.org/1999/xlink" content-type="order">Phyllodocida</named-content></kwd><kwd><named-content xmlns:xlink="http://www.w3.org/1999/xlink" content-type="family">Pilargidae</named-content></kwd></kwd-group><mixed-citation publication-type="journal"><person-group><name><surname>Ribeiro</surname><given-names>Rannyele Passos</given-names></name><name><surname>Alves</surname><given-names>Paulo Ricardo</given-names></name><name><surname>de Almeida</surname><given-names>Zafira da Silva</given-names></name><name><surname>Ruta</surname><given-names>Christine</given-names></name></person-group><article-title>A new species of <italic><tp:taxon-name><tp:taxon-name-part taxon-name-part-type="genus" reg="Paraonis">Paraonis</tp:taxon-name-part></tp:taxon-name></italic> and an annotated checklist of polychaetes from mangroves of the Brazilian Amazon Coast (<tp:taxon-name><tp:taxon-name-part taxon-name-part-type="phylum">Annelida</tp:taxon-name-part></tp:taxon-name>, <tp:taxon-name><tp:taxon-name-part taxon-name-part-type="family">Paraonidae</tp:taxon-name-part></tp:taxon-name>)</article-title><source>Zookeys</source><day>27</day><month>2</month><year>2018</year><volume>2018</volume><issue>740</issue><fpage>1</fpage><lpage>34</lpage><pub-id pub-id-type="doi">10.3897/zookeys.740.14640</pub-id></mixed-citation></tp:treatment-meta><tp:nomenclature><tp:taxon-name>
              <tp:taxon-name-part taxon-name-part-type="genus" reg="Sigambra">Sigambra</tp:taxon-name-part>
              <tp:taxon-name-part taxon-name-part-type="species" reg="grubii">grubii</tp:taxon-name-part>
            </tp:taxon-name><tp:taxon-authority>Müller in Grube, 1858</tp:taxon-authority><xref ref-type="fig" rid="F8">Fig. 8B</xref></tp:nomenclature><tp:treatment-sec sec-type="type locality" id="SECID0EWRAG"><title>Type locality.</title><p>Florianópolis, Santa Catarina, Brazil (<named-content xmlns:xlink="http://www.w3.org/1999/xlink" content-type="dwc:verbatimCoordinates" xlink:type="simple"><named-content content-type="geo-json" specific-use="{&#34;type&#34;:&#34;Point&#34;,&#34;coordinates&#34;:[-48.441667,-27.608333]}" id="NCID0E6RAG" xlink:type="simple">27°36'30”S, 48°26'30”W</named-content></named-content>; original geolocation).</p></tp:treatment-sec><tp:treatment-sec sec-type="material" id="SECID0EESAG"><title>Material examined.</title><p>São Luís, <named-content xmlns:xlink="http://www.w3.org/1999/xlink" content-type="dwc:verbatimCoordinates" xlink:type="simple"><named-content content-type="geo-json" specific-use="{&#34;type&#34;:&#34;Point&#34;,&#34;coordinates&#34;:[-44.353278,-2.598889]}" id="NCID0ENSAG" xlink:type="simple">02°35'56"S, 44°21'11.8"W</named-content></named-content>: one specimen, 18 August 2010 (<abbrev xmlns:xlink="http://www.w3.org/1999/xlink" content-type="institution" xlink:title="Coleção Científica de Invertebrados Marinhos e Costeiros" id="ABBRID0ESSAG" xlink:type="simple">NPM</abbrev>-Pol 110); one specimen, 27 January 2011 (<abbrev xmlns:xlink="http://www.w3.org/1999/xlink" content-type="institution" xlink:title="Coleção Científica de Invertebrados Marinhos e Costeiros" id="ABBRID0EXSAG" xlink:type="simple">NPM</abbrev>-Pol 887). Caranguejos Island, <named-content xmlns:xlink="http://www.w3.org/1999/xlink" content-type="dwc:verbatimCoordinates" xlink:type="simple"><named-content content-type="geo-json" specific-use="{&#34;type&#34;:&#34;Point&#34;,&#34;coordinates&#34;:[-44.480861,-2.826000]}" id="NCID0E6SAG" xlink:type="simple">02°49'33.6"S, 44°28'51.1"W</named-content></named-content>: one specimen, 22 April 2010 (<abbrev xmlns:xlink="http://www.w3.org/1999/xlink" content-type="institution" xlink:title="Coleção Científica de Invertebrados Marinhos e Costeiros" id="ABBRID0EETAG" xlink:type="simple">NPM</abbrev>-Pol 888). Complete and incomplete specimens.</p></tp:treatment-sec><tp:treatment-sec sec-type="distribution" id="SECID0EJTAG"><title>Distribution.</title><p>Atlantic Ocean: <abbrev xmlns:xlink="http://www.w3.org/1999/xlink" xlink:title="United States of America" id="ABBRID0EPTAG" xlink:type="simple">USA</abbrev>, Caribbean Sea, Brazil (states of Pará, Maranhão, Sergipe, Rio de Janeiro, São Paulo, Santa Catarina and Rio Grande do Sul, see Suppl. material <xref ref-type="supplementary-material" rid="S1">1</xref>).</p></tp:treatment-sec><tp:treatment-sec sec-type="remarks" id="SECID0EXTAG"><title>Remarks.</title><p>First species record for Maranhão. The presence of notopodial hooks distally curved appearing in setiger 20 and a medium antenna reaching the second chaetiger are characteristics that support the identification of the species based on the original description by <xref ref-type="bibr" rid="B69">Müller (1858)</xref> and re-description by <xref ref-type="bibr" rid="B88">Salazar-Vallejo (1990)</xref>. In this study, the hooks appeared among the segments 6–29, in specimens shorter and with reduced number of chaetigers, the hooks appeared before the chaetiger 20. This type of variability in the hooks position related with the body size and number of chaetigers was also reported by <xref ref-type="bibr" rid="B88">Salazar-Vallejo (1990)</xref>. No other morphological variation was found. This species is widely recorded in the coast of Brazil, mainly in estuarine environments, including mangroves and coastal lagoons as the type locality (<xref ref-type="bibr" rid="B69">Müller 1858</xref>). In the Caribbean, the species was recorded in a coastal lagoon (<xref ref-type="bibr" rid="B61">Liñero-Arana and Díaz-Díaz 2005</xref>).</p></tp:treatment-sec><tp:treatment-sec><!--Section generated to contain objects referenced in tp:taxon-treatment.--><fig id="F8" position="float" orientation="portrait"><label>Figure 8.</label><caption><p>
                  <tp:taxon-name><tp:taxon-name-part taxon-name-part-type="family">Pilargidae</tp:taxon-name-part></tp:taxon-name> species. <bold>A</bold> <italic><tp:taxon-name><tp:taxon-name-part taxon-name-part-type="genus" reg="Sigambra">Sigambra</tp:taxon-name-part> <tp:taxon-name-part taxon-name-part-type="species" reg="bassi">bassi</tp:taxon-name-part></tp:taxon-name></italic>, whole body, dorsal view <bold>B</bold> <italic><tp:taxon-name><tp:taxon-name-part taxon-name-part-type="genus" reg="Sigambra">Sigambra</tp:taxon-name-part> <tp:taxon-name-part taxon-name-part-type="species" reg="grubii">grubii</tp:taxon-name-part></tp:taxon-name></italic>, whole body, dorsal view. Scale bars: 0.5 mm.</p></caption><graphic xmlns:xlink="http://www.w3.org/1999/xlink" xlink:href="zookeys-740-001-g008.jpg" position="float" orientation="portrait" xlink:type="simple" id="oo_188158.jpg"/></fig><supplementary-material xmlns:xlink="http://www.w3.org/1999/xlink" id="S1" position="float" orientation="portrait" xlink:type="simple"><label>Supplementary material 1</label><caption><p>Brazilian records of the species identified from Amazon coast, Maranhão</p></caption><p>Data type: species data</p><p>Explanation note: Information on deposit number, record, state, coordinates, habitat, substrate and depth and references of the records are provided.</p><media xlink:href="zookeys-740-001-s001.xls" mimetype="application" mime-subtype="vnd.ms-excel" position="float" orientation="portrait" xlink:type="simple" id="oo_188165.xls"/><permissions><license license-type="creative-commons-attribution" xlink:href="http://creativecommons.org/licenses/by/4.0/" xlink:type="simple"><license-p>This is an open access article distributed under the terms of the Creative Commons Attribution License (CC BY 4.0), which permits unrestricted use, distribution, and reproduction in any medium, provided the original author and source are credited.</license-p></license></permissions><attrib specific-use="authors">Rannyele Passos Ribeiro, Paulo Ricardo Alves, Zafira da Silva de Almeida, Christine Ruta</attrib></supplementary-material></tp:treatment-sec><ref-list><ref id="B69"><mixed-citation xmlns:xlink="http://www.w3.org/1999/xlink" xlink:type="simple">
          <person-group><name name-style="western"><surname>Müller</surname><given-names>F</given-names></name></person-group> (<year>1858</year>) <article-title>Einiges über die Annelidenfauna der Insel Santa Catharina an der brasilianischen Küste.</article-title> <source>Archiv für Naturgeschichte</source> <volume>24</volume>(<issue>1</issue>): <fpage>211</fpage>–<lpage>220</lpage>. <ext-link xlink:type="simple" ext-link-type="doi" xlink:href="10.1007/978-3-662-40099-9_12">http://dx.doi.org/10.1007/978-3-662-40099-9_12</ext-link></mixed-citation></ref><ref id="B88"><mixed-citation xmlns:xlink="http://www.w3.org/1999/xlink" xlink:type="simple">
          <person-group><name name-style="western"><surname>Salazar-Vallejo</surname><given-names>SI</given-names></name></person-group> (<year>1990</year>) <article-title>Redescription of <italic><tp:taxon-name><tp:taxon-name-part taxon-name-part-type="genus">Sigambra</tp:taxon-name-part> <tp:taxon-name-part taxon-name-part-type="species">grubii</tp:taxon-name-part></tp:taxon-name></italic> Müller, 1858 and <italic><tp:taxon-name><tp:taxon-name-part taxon-name-part-type="genus">Hermundura</tp:taxon-name-part> <tp:taxon-name-part taxon-name-part-type="species">tricuspis</tp:taxon-name-part></tp:taxon-name></italic> Müller, 1858 from Brazil and designation of neotypes (<tp:taxon-name><tp:taxon-name-part taxon-name-part-type="class">Polychaeta</tp:taxon-name-part></tp:taxon-name>: <tp:taxon-name><tp:taxon-name-part taxon-name-part-type="family">Pilargidae</tp:taxon-name-part></tp:taxon-name>).</article-title> <source>Journal of Natural History</source> <volume>24</volume>: <fpage>507</fpage>–<lpage>517</lpage>. <ext-link xlink:type="simple" ext-link-type="doi" xlink:href="10.1080/00222939000770351">https://doi.org/10.1080/00222939000770351</ext-link></mixed-citation></ref><ref id="B61"><mixed-citation xmlns:xlink="http://www.w3.org/1999/xlink" xlink:type="simple">
          <person-group><name name-style="western"><surname>Liñero-Arana</surname><given-names>IL</given-names></name><name name-style="western"><surname>Díaz-Díaz</surname><given-names>OD</given-names></name></person-group> (<year>2005</year>) <article-title>Notes on some pilargid polychaetes (<tp:taxon-name><tp:taxon-name-part taxon-name-part-type="phylum">Annelida</tp:taxon-name-part></tp:taxon-name>) from Venezuela.</article-title> <source>Boletín del Instituto Oceanográfico de Venezuela</source> <volume>44</volume>(<issue>1</issue>): <fpage>67</fpage>–<lpage>70</lpage></mixed-citation></ref></ref-list></tp:taxon-treatment>
