# Supplementary material for: A new species of Paraonis and an annotated checklist of polychaetes from mangroves of the Brazilian Amazon Coast (Annelida, Paraonidae)
Source: Zookeys. 2018 Feb 27;(740):1–34. doi: 10.3897/zookeys.740.14640 (PMC5904532; doi:10.3897/zookeys.740.14640)
Supplement: XML Treatment for Exogone (Exogone) breviantennata [file zookeys.740.14640-treatment9.xml]

<!DOCTYPE tp:taxon-treatment
  PUBLIC "-//TaxonX//DTD Taxonomic Treatment Publishing DTD v0 20100105//EN" "tax-treatment-NSO.dtd">
<tp:taxon-treatment xmlns:tp="http://www.plazi.org/taxpub"><tp:treatment-meta><kwd-group><label>Taxon classification</label><kwd><named-content xmlns:xlink="http://www.w3.org/1999/xlink" content-type="kingdom">Animalia</named-content></kwd><kwd><named-content xmlns:xlink="http://www.w3.org/1999/xlink" content-type="order">Phyllodocida</named-content></kwd><kwd><named-content xmlns:xlink="http://www.w3.org/1999/xlink" content-type="family">Syllidae</named-content></kwd></kwd-group><mixed-citation publication-type="journal"><person-group><name><surname>Ribeiro</surname><given-names>Rannyele Passos</given-names></name><name><surname>Alves</surname><given-names>Paulo Ricardo</given-names></name><name><surname>de Almeida</surname><given-names>Zafira da Silva</given-names></name><name><surname>Ruta</surname><given-names>Christine</given-names></name></person-group><article-title>A new species of <italic><tp:taxon-name><tp:taxon-name-part taxon-name-part-type="genus" reg="Paraonis">Paraonis</tp:taxon-name-part></tp:taxon-name></italic> and an annotated checklist of polychaetes from mangroves of the Brazilian Amazon Coast (<tp:taxon-name><tp:taxon-name-part taxon-name-part-type="phylum">Annelida</tp:taxon-name-part></tp:taxon-name>, <tp:taxon-name><tp:taxon-name-part taxon-name-part-type="family">Paraonidae</tp:taxon-name-part></tp:taxon-name>)</article-title><source>Zookeys</source><day>27</day><month>2</month><year>2018</year><volume>2018</volume><issue>740</issue><fpage>1</fpage><lpage>34</lpage><pub-id pub-id-type="doi">10.3897/zookeys.740.14640</pub-id></mixed-citation></tp:treatment-meta><tp:nomenclature><tp:taxon-name>
              <tp:taxon-name-part taxon-name-part-type="genus" reg="Exogone">Exogone</tp:taxon-name-part> (<tp:taxon-name-part taxon-name-part-type="subgenus" reg="Exogone">Exogone</tp:taxon-name-part>) <tp:taxon-name-part taxon-name-part-type="species" reg="breviantennata">breviantennata</tp:taxon-name-part></tp:taxon-name><tp:taxon-authority>Hartmann-Schröder, 1959</tp:taxon-authority><xref ref-type="fig" rid="F9">Fig. 9</xref><!--PageBreak--></tp:nomenclature><tp:treatment-sec sec-type="type locality" id="SECID0E4WAG"><title>Type locality.</title><p>Estero Jaltepeque, El Salvador (<named-content xmlns:xlink="http://www.w3.org/1999/xlink" content-type="dwc:verbatimCoordinates" xlink:type="simple"><named-content content-type="geo-json" specific-use="{&#34;type&#34;:&#34;Point&#34;,&#34;coordinates&#34;:[-88.866667,13.300000]}" id="NCID0EJQAE" xlink:type="simple">13°18'N, 88°52”W</named-content></named-content>; estimated geolocation).</p></tp:treatment-sec><tp:treatment-sec sec-type="material" id="SECID0ECXAG"><title>Material examined.</title><p>São Luís, <named-content xmlns:xlink="http://www.w3.org/1999/xlink" content-type="dwc:verbatimCoordinates" xlink:type="simple"><named-content content-type="geo-json" specific-use="{&#34;type&#34;:&#34;Point&#34;,&#34;coordinates&#34;:[-44.353278,-2.598889]}" id="NCID0ELXAG" xlink:type="simple">02°35'56"S, 44°21'11.8"W</named-content></named-content>: one specimen, 18 August 2010 (<abbrev xmlns:xlink="http://www.w3.org/1999/xlink" content-type="institution" xlink:title="Coleção Científica de Invertebrados Marinhos e Costeiros" id="ABBRID0EQXAG" xlink:type="simple">NPM</abbrev>-Pol 889); three specimens, 27 January 2011 (<abbrev xmlns:xlink="http://www.w3.org/1999/xlink" content-type="institution" xlink:title="Coleção Científica de Invertebrados Marinhos e Costeiros" id="ABBRID0EVXAG" xlink:type="simple">NPM</abbrev>-Pol 890); one specimen, 29 March 2011 (<abbrev xmlns:xlink="http://www.w3.org/1999/xlink" content-type="institution" xlink:title="Coleção Científica de Invertebrados Marinhos e Costeiros" id="ABBRID0E1XAG" xlink:type="simple">NPM</abbrev>-Pol 112); one specimen, 6 September 2011 (<abbrev xmlns:xlink="http://www.w3.org/1999/xlink" content-type="institution" xlink:title="Coleção Científica de Invertebrados Marinhos e Costeiros" id="ABBRID0E6XAG" xlink:type="simple">NPM</abbrev>-Pol 891); five specimens, 18 December 2011 (<abbrev xmlns:xlink="http://www.w3.org/1999/xlink" content-type="institution" xlink:title="Coleção Científica de Invertebrados Marinhos e Costeiros" id="ABBRID0EEYAG" xlink:type="simple">NPM</abbrev>-Pol 892); all complete specimens.</p><fig id="F9" position="float" orientation="portrait"><label>Figure 9.</label><caption><p>
                  <tp:taxon-name><tp:taxon-name-part taxon-name-part-type="genus" reg="Exogone">Exogone</tp:taxon-name-part> (<tp:taxon-name-part taxon-name-part-type="subgenus" reg="Exogone">Exogone</tp:taxon-name-part>) <tp:taxon-name-part taxon-name-part-type="species" reg="breviantennata">breviantennata</tp:taxon-name-part></tp:taxon-name>. <bold>A</bold> Whole body, dorsal view <bold>B</bold> Anterior end, dorsal view. Abbreviations: pa, palps; ey, eye; pv, proventricle. Scale bars: 0.15 mm.</p></caption><graphic xmlns:xlink="http://www.w3.org/1999/xlink" xlink:href="zookeys-740-001-g009.jpg" position="float" orientation="portrait" xlink:type="simple" id="oo_188159.jpg"/></fig></tp:treatment-sec><tp:treatment-sec sec-type="distribution" id="SECID0EIZAG"><title>Distribution.</title><p>Pacific Ocean: Australia, Panama, Ecuador. Indian Ocean: Seychelles, Red Sea, Australia. Atlantic Ocean: Spain (Canary Islands), South Africa, Caribbean Sea, Brazil (states of Maranhão, Paraíba, Pernambuco, Espírito Santo, and São Paulo, see Suppl. material <xref ref-type="supplementary-material" rid="S1">1</xref>).</p><!--PageBreak--></tp:treatment-sec><tp:treatment-sec sec-type="remarks" id="SECID0ETZAG"><title>Remarks.</title><p>First species record for the Brazilian Amazon Coast. The features that confirm these specimens as <tp:taxon-name><tp:taxon-name-part taxon-name-part-type="genus" reg="Exogone">Exogone</tp:taxon-name-part> (<tp:taxon-name-part taxon-name-part-type="subgenus" reg="Exogone">Exogone</tp:taxon-name-part>) <tp:taxon-name-part taxon-name-part-type="species" reg="breviantennata">breviantennata</tp:taxon-name-part></tp:taxon-name> Hartmann-Schröder, 1959 are median and lateral antennae of similar size, compound spinigers and falcigers with bidentate blades (subdistal tooth larger than distal tooth) and falcigers in the anterior body with 3–4 relatively thick spines. This species is found worldwide in several habitats such as in seagrass in the intertidal zone, rocky shores, algae as<abbrev xmlns:xlink="http://www.w3.org/1999/xlink" xlink:type="simple">SEM</abbrev>blages, soft bottoms (<xref ref-type="bibr" rid="B89">San Martín and Bone 2001</xref>, <xref ref-type="bibr" rid="B80">Paresque et al. 2014</xref>), and others. The type <!--PageBreak-->material of <tp:taxon-name><tp:taxon-name-part taxon-name-part-type="genus" reg="Exogone">E.</tp:taxon-name-part> (<tp:taxon-name-part taxon-name-part-type="subgenus" reg="Exogone">E.</tp:taxon-name-part>) <tp:taxon-name-part taxon-name-part-type="species" reg="breviantennata">breviantennata</tp:taxon-name-part></tp:taxon-name> is from a mangrove (<xref ref-type="bibr" rid="B49">Hartmann-Schröder 1959</xref>) as in the present study. However, this species has been recorded in several environments and it presents a circumtropical distribution (<xref ref-type="bibr" rid="B71">Núñez et al. 1992</xref>).</p></tp:treatment-sec><tp:treatment-sec><!--Section generated to contain objects referenced in tp:taxon-treatment.--><supplementary-material xmlns:xlink="http://www.w3.org/1999/xlink" id="S1" position="float" orientation="portrait" xlink:type="simple"><label>Supplementary material 1</label><caption><p>Brazilian records of the species identified from Amazon coast, Maranhão</p></caption><p>Data type: species data</p><p>Explanation note: Information on deposit number, record, state, coordinates, habitat, substrate and depth and references of the records are provided.</p><media xlink:href="zookeys-740-001-s001.xls" mimetype="application" mime-subtype="vnd.ms-excel" position="float" orientation="portrait" xlink:type="simple" id="oo_188165.xls"/><permissions><license license-type="creative-commons-attribution" xlink:href="http://creativecommons.org/licenses/by/4.0/" xlink:type="simple"><license-p>This is an open access article distributed under the terms of the Creative Commons Attribution License (CC BY 4.0), which permits unrestricted use, distribution, and reproduction in any medium, provided the original author and source are credited.</license-p></license></permissions><attrib specific-use="authors">Rannyele Passos Ribeiro, Paulo Ricardo Alves, Zafira da Silva de Almeida, Christine Ruta</attrib></supplementary-material></tp:treatment-sec><ref-list><ref id="B89"><mixed-citation xmlns:xlink="http://www.w3.org/1999/xlink" xlink:type="simple">
          <person-group><name name-style="western"><surname>San Martín</surname><given-names>G</given-names></name><name name-style="western"><surname>Bone</surname><given-names>D</given-names></name></person-group> (<year>2001</year>) <article-title><tp:taxon-name><tp:taxon-name-part taxon-name-part-type="family">Syllidae</tp:taxon-name-part></tp:taxon-name> (<tp:taxon-name><tp:taxon-name-part taxon-name-part-type="class">Polychaeta</tp:taxon-name-part></tp:taxon-name>) de praderas de <italic><tp:taxon-name><tp:taxon-name-part taxon-name-part-type="genus">Thalassia</tp:taxon-name-part> <tp:taxon-name-part taxon-name-part-type="species">testudinum</tp:taxon-name-part></tp:taxon-name></italic> en el Parque Nacional Morrocoy (Venezuela).</article-title> <source>Revista de Biología Tropical</source> <volume>49</volume>: <fpage>609</fpage>–<lpage>620</lpage>. <ext-link xlink:type="simple" ext-link-type="doi" xlink:href="10.1023/a:1026117503709">https://doi.org/10.1023/a:1026117503709</ext-link></mixed-citation></ref><ref id="B80"><mixed-citation xmlns:xlink="http://www.w3.org/1999/xlink" xlink:type="simple">
          <person-group><name name-style="western"><surname>Paresque</surname><given-names>K</given-names></name><name name-style="western"><surname>Fukuda</surname><given-names>MV</given-names></name><name name-style="western"><surname>Nogueira</surname><given-names>JMM</given-names></name></person-group> (<year>2014</year>) <article-title>The genus <italic><tp:taxon-name><tp:taxon-name-part taxon-name-part-type="genus">Exogone</tp:taxon-name-part></tp:taxon-name></italic> (<tp:taxon-name><tp:taxon-name-part taxon-name-part-type="class">Polychaeta</tp:taxon-name-part></tp:taxon-name>: <tp:taxon-name><tp:taxon-name-part taxon-name-part-type="family">Syllidae</tp:taxon-name-part></tp:taxon-name>) from the Brazilian coast, with the description of a new species.</article-title> <source>Zootaxa</source> <volume>3790</volume>(<issue>4</issue>): <fpage>501</fpage>–<lpage>533</lpage>. <ext-link xlink:type="simple" ext-link-type="doi" xlink:href="10.11646/zootaxa.3790.4.1">https://doi.org/10.11646/zootaxa.3790.4.1</ext-link></mixed-citation></ref><ref id="B49"><mixed-citation xmlns:xlink="http://www.w3.org/1999/xlink" xlink:type="simple">
          <person-group><name name-style="western"><surname>Hartmann-Schröder</surname><given-names>G</given-names></name></person-group> (<year>1959</year>) <article-title>Zur Ökologie der Polychaeten des Mangrove‐Estero‐Gebietes von El Salvador.</article-title> <source>Beitrage zur Neotropischen Fauna</source> <volume>1</volume>(<issue>2</issue>): <fpage>69</fpage>–<lpage>183</lpage>. <ext-link xlink:type="simple" ext-link-type="doi" xlink:href="10.1080/01650525909380612">https://doi.org/10.1080/01650525909380612</ext-link></mixed-citation></ref><ref id="B71"><mixed-citation xmlns:xlink="http://www.w3.org/1999/xlink" xlink:type="simple">
          <person-group><name name-style="western"><surname>Núñez</surname><given-names>J</given-names></name><name name-style="western"><surname>San</surname><given-names>Martín G</given-names></name><name name-style="western"><surname>Brito</surname><given-names>MC</given-names></name></person-group> (<year>1992</year>) <article-title><tp:taxon-name><tp:taxon-name-part taxon-name-part-type="subfamily">Exogoninae</tp:taxon-name-part></tp:taxon-name> (<tp:taxon-name><tp:taxon-name-part taxon-name-part-type="class">Polychaeta</tp:taxon-name-part></tp:taxon-name>: <tp:taxon-name><tp:taxon-name-part taxon-name-part-type="family">Syllidae</tp:taxon-name-part></tp:taxon-name>) from the Canary Islands.</article-title> <source>Scientia Marina</source> <volume>56</volume>(<issue>1</issue>): <fpage>43</fpage>–<lpage>52</lpage>. <ext-link xlink:type="simple" ext-link-type="doi" xlink:href="10.1007/s12526-009-0026-3">https://doi.org/10.1007/s12526-009-0026-3</ext-link></mixed-citation></ref></ref-list></tp:taxon-treatment>
