# Supplementary material for: A new species of Paraonis and an annotated checklist of polychaetes from mangroves of the Brazilian Amazon Coast (Annelida, Paraonidae)
Source: Zookeys. 2018 Feb 27;(740):1–34. doi: 10.3897/zookeys.740.14640 (PMC5904532; doi:10.3897/zookeys.740.14640)
Supplement: XML Treatment for Isolda pulchella [file zookeys.740.14640-treatment10.xml]

<!DOCTYPE tp:taxon-treatment
  PUBLIC "-//TaxonX//DTD Taxonomic Treatment Publishing DTD v0 20100105//EN" "tax-treatment-NSO.dtd">
<tp:taxon-treatment xmlns:tp="http://www.plazi.org/taxpub"><tp:treatment-meta><kwd-group><label>Taxon classification</label><kwd><named-content xmlns:xlink="http://www.w3.org/1999/xlink" content-type="kingdom">Animalia</named-content></kwd><kwd><named-content xmlns:xlink="http://www.w3.org/1999/xlink" content-type="order">Terebellida</named-content></kwd><kwd><named-content xmlns:xlink="http://www.w3.org/1999/xlink" content-type="family">Ampharetidae</named-content></kwd></kwd-group><mixed-citation publication-type="journal"><person-group><name><surname>Ribeiro</surname><given-names>Rannyele Passos</given-names></name><name><surname>Alves</surname><given-names>Paulo Ricardo</given-names></name><name><surname>de Almeida</surname><given-names>Zafira da Silva</given-names></name><name><surname>Ruta</surname><given-names>Christine</given-names></name></person-group><article-title>A new species of <italic><tp:taxon-name><tp:taxon-name-part taxon-name-part-type="genus" reg="Paraonis">Paraonis</tp:taxon-name-part></tp:taxon-name></italic> and an annotated checklist of polychaetes from mangroves of the Brazilian Amazon Coast (<tp:taxon-name><tp:taxon-name-part taxon-name-part-type="phylum">Annelida</tp:taxon-name-part></tp:taxon-name>, <tp:taxon-name><tp:taxon-name-part taxon-name-part-type="family">Paraonidae</tp:taxon-name-part></tp:taxon-name>)</article-title><source>Zookeys</source><day>27</day><month>2</month><year>2018</year><volume>2018</volume><issue>740</issue><fpage>1</fpage><lpage>34</lpage><pub-id pub-id-type="doi">10.3897/zookeys.740.14640</pub-id></mixed-citation></tp:treatment-meta><tp:nomenclature><tp:taxon-name>
              <tp:taxon-name-part taxon-name-part-type="genus" reg="Isolda">Isolda</tp:taxon-name-part>
              <tp:taxon-name-part taxon-name-part-type="species" reg="pulchella">pulchella</tp:taxon-name-part>
            </tp:taxon-name><tp:taxon-authority>Müller, 1858</tp:taxon-authority><xref ref-type="fig" rid="F10">Fig. 10A–C</xref></tp:nomenclature><tp:treatment-sec sec-type="type locality" id="SECID0EO4AG"><title>Type locality.</title><p>Florianópolis, Santa Catarina, Brazil (<named-content xmlns:xlink="http://www.w3.org/1999/xlink" content-type="dwc:verbatimCoordinates" xlink:type="simple"><named-content content-type="geo-json" specific-use="{&#34;type&#34;:&#34;Point&#34;,&#34;coordinates&#34;:[-48.450000,-27.600000]}" id="NCID0EX4AG" xlink:type="simple">27°36'S, 48°27'W</named-content></named-content>; estimated geolocation).</p></tp:treatment-sec><tp:treatment-sec sec-type="material" id="SECID0E34AG"><title>Material examined.</title><p>São Luís, <named-content xmlns:xlink="http://www.w3.org/1999/xlink" content-type="dwc:verbatimCoordinates" xlink:type="simple"><named-content content-type="geo-json" specific-use="{&#34;type&#34;:&#34;Point&#34;,&#34;coordinates&#34;:[-44.353278,-2.598889]}" id="NCID0EF5AG" xlink:type="simple">02°35'56" S, 44°21'11.8"W</named-content></named-content>: seven specimens, 6 September 2011 (<abbrev xmlns:xlink="http://www.w3.org/1999/xlink" content-type="institution" xlink:title="Coleção Científica de Invertebrados Marinhos e Costeiros" id="ABBRID0EK5AG" xlink:type="simple">NPM</abbrev>-Pol 849); two specimens, 18 December 2012 (<abbrev xmlns:xlink="http://www.w3.org/1999/xlink" content-type="institution" xlink:title="Coleção Científica de Invertebrados Marinhos e Costeiros" id="ABBRID0EP5AG" xlink:type="simple">NPM</abbrev>-Pol 067); 14 specimens, 18 December 2012 (<abbrev xmlns:xlink="http://www.w3.org/1999/xlink" content-type="institution" xlink:title="Coleção Científica de Invertebrados Marinhos e Costeiros" id="ABBRID0EU5AG" xlink:type="simple">NPM</abbrev>-Pol 848). Caranguejos Island, <named-content xmlns:xlink="http://www.w3.org/1999/xlink" content-type="dwc:verbatimCoordinates" xlink:type="simple"><named-content content-type="geo-json" specific-use="{&#34;type&#34;:&#34;Point&#34;,&#34;coordinates&#34;:[-44.480861,-2.826000]}" id="NCID0E35AG" xlink:type="simple">02°49'33.6"S, 44°28'51.1"W</named-content></named-content>: one specimen, 17 December 2012 (<abbrev xmlns:xlink="http://www.w3.org/1999/xlink" content-type="institution" xlink:title="Coleção Científica de Invertebrados Marinhos e Costeiros" id="ABBRID0EB6AG" xlink:type="simple">NPM</abbrev>-Pol 850). Complete and incomplete specimens.</p><fig id="F10" position="float" orientation="portrait"><label>Figure 10.</label><caption><p>
                  <italic><tp:taxon-name><tp:taxon-name-part taxon-name-part-type="genus" reg="Isolda">Isolda</tp:taxon-name-part> <tp:taxon-name-part taxon-name-part-type="species" reg="pulchella">pulchella</tp:taxon-name-part></tp:taxon-name></italic>. <bold>A</bold> Whole body, dorsolateral view <bold>B</bold> Anterior end, dorsal view <bold>C</bold> Pygidium, ventral view. Scale bars: 0.5 mm.</p></caption><graphic xmlns:xlink="http://www.w3.org/1999/xlink" xlink:href="zookeys-740-001-g010.jpg" position="float" orientation="portrait" xlink:type="simple" id="oo_188160.jpg"/></fig></tp:treatment-sec><tp:treatment-sec sec-type="distribution" id="SECID0EEABG"><title>Distribution.</title><p>Pacific Ocean: Australia, <abbrev xmlns:xlink="http://www.w3.org/1999/xlink" xlink:title="United States of America" id="ABBRID0EKABG" xlink:type="simple">USA</abbrev>. Indian Ocean: Red Sea, Australia. Atlantic Ocean: Portugal, Mediterranean Sea, South Africa, <abbrev xmlns:xlink="http://www.w3.org/1999/xlink" xlink:title="United States of America" id="ABBRID0EOABG" xlink:type="simple">USA</abbrev>, Mexico, Caribbean Sea, Brazil (states of Pará, Maranhão, Sergipe, Rio de Janeiro, São Paulo, Paraná and Santa Catarina, see Suppl. material <xref ref-type="supplementary-material" rid="S1">1</xref>).</p></tp:treatment-sec><tp:treatment-sec sec-type="remarks" id="SECID0EWABG"><title>Remarks.</title><p>The presence of two groups of four branchiae, post-branchial notopodium with sharply curved hooks; twelve or thirteen thoracic segments with pectinate uncini with four to seven teeth support the identification of these specimens as <italic><tp:taxon-name><tp:taxon-name-part taxon-name-part-type="genus" reg="Isolda">Isolda</tp:taxon-name-part> <tp:taxon-name-part taxon-name-part-type="species" reg="pulchella">pulchella</tp:taxon-name-part></tp:taxon-name></italic> Müller, 1858. This species was described in south Brazil and is found along the coast inhabiting estuarine environments, including mangroves and coastal lagoons. The specimens described by <xref ref-type="bibr" rid="B29">Díaz-Díaz and Liñero-Arana (2012)</xref> for Caribbean Sea are also similar to the specimens in this study and are recorded in estuaries.</p></tp:treatment-sec><tp:treatment-sec><!--Section generated to contain objects referenced in tp:taxon-treatment.--><supplementary-material xmlns:xlink="http://www.w3.org/1999/xlink" id="S1" position="float" orientation="portrait" xlink:type="simple"><label>Supplementary material 1</label><caption><p>Brazilian records of the species identified from Amazon coast, Maranhão</p></caption><p>Data type: species data</p><p>Explanation note: Information on deposit number, record, state, coordinates, habitat, substrate and depth and references of the records are provided.</p><media xlink:href="zookeys-740-001-s001.xls" mimetype="application" mime-subtype="vnd.ms-excel" position="float" orientation="portrait" xlink:type="simple" id="oo_188165.xls"/><permissions><license license-type="creative-commons-attribution" xlink:href="http://creativecommons.org/licenses/by/4.0/" xlink:type="simple"><license-p>This is an open access article distributed under the terms of the Creative Commons Attribution License (CC BY 4.0), which permits unrestricted use, distribution, and reproduction in any medium, provided the original author and source are credited.</license-p></license></permissions><attrib specific-use="authors">Rannyele Passos Ribeiro, Paulo Ricardo Alves, Zafira da Silva de Almeida, Christine Ruta</attrib></supplementary-material></tp:treatment-sec><ref-list><ref id="B29"><mixed-citation xmlns:xlink="http://www.w3.org/1999/xlink" xlink:type="simple">
          <person-group><name name-style="western"><surname>Díaz-Díaz</surname><given-names>O</given-names></name><name name-style="western"><surname>Liñero-Arana</surname><given-names>I</given-names></name></person-group> (<year>2012</year>) <article-title><tp:taxon-name><tp:taxon-name-part taxon-name-part-type="family">Ampharetidae</tp:taxon-name-part></tp:taxon-name> Malmgren, 1867 (<tp:taxon-name><tp:taxon-name-part taxon-name-part-type="phylum">Annelida</tp:taxon-name-part></tp:taxon-name>: <tp:taxon-name><tp:taxon-name-part taxon-name-part-type="class">Polychaeta</tp:taxon-name-part></tp:taxon-name>) de Venezuela.</article-title> <source>Boletín de Investigaciones Marinas y Costeras</source> <volume>41</volume>: <fpage>165</fpage>–<lpage>177</lpage>.</mixed-citation></ref></ref-list></tp:taxon-treatment>
