# Supplementary material for: A new species of Paraonis and an annotated checklist of polychaetes from mangroves of the Brazilian Amazon Coast (Annelida, Paraonidae)
Source: Zookeys. 2018 Feb 27;(740):1–34. doi: 10.3897/zookeys.740.14640 (PMC5904532; doi:10.3897/zookeys.740.14640)
Supplement: XML Treatment for Capitella capitata [file zookeys.740.14640-treatment11.xml]

<!DOCTYPE tp:taxon-treatment
  PUBLIC "-//TaxonX//DTD Taxonomic Treatment Publishing DTD v0 20100105//EN" "tax-treatment-NSO.dtd">
<tp:taxon-treatment xmlns:tp="http://www.plazi.org/taxpub"><tp:treatment-meta><kwd-group><label>Taxon classification</label><kwd><named-content xmlns:xlink="http://www.w3.org/1999/xlink" content-type="kingdom">Animalia</named-content></kwd><kwd><named-content xmlns:xlink="http://www.w3.org/1999/xlink" content-type="order">Capitellida</named-content></kwd><kwd><named-content xmlns:xlink="http://www.w3.org/1999/xlink" content-type="family">Capitellidae</named-content></kwd></kwd-group><mixed-citation publication-type="journal"><person-group><name><surname>Ribeiro</surname><given-names>Rannyele Passos</given-names></name><name><surname>Alves</surname><given-names>Paulo Ricardo</given-names></name><name><surname>de Almeida</surname><given-names>Zafira da Silva</given-names></name><name><surname>Ruta</surname><given-names>Christine</given-names></name></person-group><article-title>A new species of <italic><tp:taxon-name><tp:taxon-name-part taxon-name-part-type="genus" reg="Paraonis">Paraonis</tp:taxon-name-part></tp:taxon-name></italic> and an annotated checklist of polychaetes from mangroves of the Brazilian Amazon Coast (<tp:taxon-name><tp:taxon-name-part taxon-name-part-type="phylum">Annelida</tp:taxon-name-part></tp:taxon-name>, <tp:taxon-name><tp:taxon-name-part taxon-name-part-type="family">Paraonidae</tp:taxon-name-part></tp:taxon-name>)</article-title><source>Zookeys</source><day>27</day><month>2</month><year>2018</year><volume>2018</volume><issue>740</issue><fpage>1</fpage><lpage>34</lpage><pub-id pub-id-type="doi">10.3897/zookeys.740.14640</pub-id></mixed-citation></tp:treatment-meta><tp:nomenclature><tp:taxon-name>
              <tp:taxon-name-part taxon-name-part-type="genus" reg="Capitella">Capitella</tp:taxon-name-part>
              <tp:taxon-name-part taxon-name-part-type="species" reg="capitata">capitata</tp:taxon-name-part>
            </tp:taxon-name><tp:taxon-authority>(Fabricius, 1780), complex</tp:taxon-authority><xref ref-type="fig" rid="F11">Fig. 11A, B</xref></tp:nomenclature><tp:treatment-sec sec-type="type locality" id="SECID0EMDBG"><title>Type locality.</title><p>Uummannaq, West Greenland (<named-content xmlns:xlink="http://www.w3.org/1999/xlink" content-type="dwc:verbatimCoordinates" xlink:type="simple"><named-content content-type="geo-json" specific-use="{&#34;type&#34;:&#34;Point&#34;,&#34;coordinates&#34;:[-51.283333,71.108333]}" id="NCID0EVDBG" xlink:type="simple">71°6.5'N, 51°17'W</named-content></named-content>; original geolocation).</p></tp:treatment-sec><tp:treatment-sec sec-type="material" id="SECID0E1DBG"><title>Material examined.</title><p>São Luís, <named-content xmlns:xlink="http://www.w3.org/1999/xlink" content-type="dwc:verbatimCoordinates" xlink:type="simple"><named-content content-type="geo-json" specific-use="{&#34;type&#34;:&#34;Point&#34;,&#34;coordinates&#34;:[-44.353278,-2.598889]}" id="NCID0EDEBG" xlink:type="simple">02°35'56"S, 44°21'11.8"W</named-content></named-content>: six specimens, 29 March 2011 (<abbrev xmlns:xlink="http://www.w3.org/1999/xlink" content-type="institution" xlink:title="Coleção Científica de Invertebrados Marinhos e Costeiros" id="ABBRID0EIEBG" xlink:type="simple">NPM</abbrev>-Pol 069); one specimen, 23 September 2012 (<abbrev xmlns:xlink="http://www.w3.org/1999/xlink" content-type="institution" xlink:title="Coleção Científica de Invertebrados Marinhos e Costeiros" id="ABBRID0ENEBG" xlink:type="simple">NPM</abbrev>-Pol 102); 17 specimens, 18 December 2011 (<abbrev xmlns:xlink="http://www.w3.org/1999/xlink" content-type="institution" xlink:title="Coleção Científica de Invertebrados Marinhos e Costeiros" id="ABBRID0ESEBG" xlink:type="simple">NPM</abbrev>-Pol 851). Caranguejos Island, <named-content xmlns:xlink="http://www.w3.org/1999/xlink" content-type="dwc:verbatimCoordinates" xlink:type="simple"><named-content content-type="geo-json" specific-use="{&#34;type&#34;:&#34;Point&#34;,&#34;coordinates&#34;:[-44.480861,-2.826000]}" id="NCID0E1EBG" xlink:type="simple">02°49'33.6"S, 44°28'51.1"W</named-content></named-content>: five specimens, 17 October 2010 (<abbrev xmlns:xlink="http://www.w3.org/1999/xlink" content-type="institution" xlink:title="Coleção Científica de Invertebrados Marinhos e Costeiros" id="ABBRID0E6EBG" xlink:type="simple">NPM</abbrev>-Pol 852); two specimens, 26 January 2011 (<abbrev xmlns:xlink="http://www.w3.org/1999/xlink" content-type="institution" xlink:title="Coleção Científica de Invertebrados Marinhos e Costeiros" id="ABBRID0EEFBG" xlink:type="simple">NPM</abbrev>-Pol 853); two specimens, 17 December 2011 (<abbrev xmlns:xlink="http://www.w3.org/1999/xlink" content-type="institution" xlink:title="Coleção Científica de Invertebrados Marinhos e Costeiros" id="ABBRID0EJFBG" xlink:type="simple">NPM</abbrev>-Pol 854). Complete and incomplete specimens.</p><fig id="F11" position="float" orientation="portrait"><label>Figure 11.</label><caption><p>
                  <tp:taxon-name><tp:taxon-name-part taxon-name-part-type="family">Capitellidae</tp:taxon-name-part></tp:taxon-name> species. <bold>A</bold> <italic><tp:taxon-name><tp:taxon-name-part taxon-name-part-type="genus" reg="Capitella">Capitella</tp:taxon-name-part> <tp:taxon-name-part taxon-name-part-type="species" reg="capitata">capitata</tp:taxon-name-part></tp:taxon-name></italic> complex, whole body, lateral view and <bold>B</bold> anterior view, arrow point genital spines in 9<sup>th</sup> chaetiger <bold>C</bold> <italic><tp:taxon-name><tp:taxon-name-part taxon-name-part-type="genus" reg="Heteromastus">Heteromastus</tp:taxon-name-part> <tp:taxon-name-part taxon-name-part-type="species" reg="filiformis">filiformis</tp:taxon-name-part></tp:taxon-name></italic>, thoracic region, lateral view <bold>D</bold> <italic><tp:taxon-name><tp:taxon-name-part taxon-name-part-type="genus" reg="Mediomastus">Mediomastus</tp:taxon-name-part> <tp:taxon-name-part taxon-name-part-type="species" reg="californiensis">californiensis</tp:taxon-name-part></tp:taxon-name></italic>, thoracic region, lateral view. Scale bars: 0.5 mm.</p></caption><graphic xmlns:xlink="http://www.w3.org/1999/xlink" xlink:href="zookeys-740-001-g011.jpg" position="float" orientation="portrait" xlink:type="simple" id="oo_188161.jpg"/></fig></tp:treatment-sec><tp:treatment-sec sec-type="distribution" id="SECID0ELHBG"><title>Distribution.</title><p>Arctic Ocean: Greenland. Pacific Ocean: China, Japan, Australia, <abbrev xmlns:xlink="http://www.w3.org/1999/xlink" xlink:title="United States of America" id="ABBRID0ERHBG" xlink:type="simple">USA</abbrev>, Mexico, Costa Rica. Indian Ocean: Red Sea. Atlantic Ocean: North Sea, Ireland, <abbrev xmlns:xlink="http://www.w3.org/1999/xlink" xlink:title="nited Kingdom" id="ABBRID0EVHBG" xlink:type="simple">UK</abbrev>, Germany, Netherlands, France, Spain, Mediterranean Sea, Ukraine, South Africa, <!--PageBreak--><abbrev xmlns:xlink="http://www.w3.org/1999/xlink" xlink:title="United States of America" id="ABBRID0E1HBG" xlink:type="simple">USA</abbrev>, Mexico, Caribbean Sea, Brazil (states of Pará, Maranhão, Ceará, Paraíba, Rio de Janeiro, São Paulo, Paraná, Santa Catarina and Rio Grande do Sul, see Suppl. material <xref ref-type="supplementary-material" rid="S1">1</xref>).</p></tp:treatment-sec><tp:treatment-sec sec-type="remarks" id="SECID0ECIBG"><title>Remarks.</title><p>First record for Maranhão. The specimens examined in this study are similar to the neotype description of <italic><tp:taxon-name><tp:taxon-name-part taxon-name-part-type="genus" reg="Capitella">Capitella</tp:taxon-name-part> <tp:taxon-name-part taxon-name-part-type="species" reg="capitata">capitata</tp:taxon-name-part></tp:taxon-name></italic> by <xref ref-type="bibr" rid="B14">Blake (2009)</xref>. <italic><tp:taxon-name><tp:taxon-name-part taxon-name-part-type="genus" reg="Capitella">C.</tp:taxon-name-part> <tp:taxon-name-part taxon-name-part-type="species" reg="capitata">capitata</tp:taxon-name-part></tp:taxon-name></italic> was considered as a globally distributed species, but allozyme analyses have demonstrated that this species is composed of at least six sibling species (<xref ref-type="bibr" rid="B42">Grassle and Grassle 1976</xref>). Additionally, <xref ref-type="bibr" rid="B14">Blake (2009)</xref> indicates that <italic><tp:taxon-name><tp:taxon-name-part taxon-name-part-type="genus" reg="Capitella">C.</tp:taxon-name-part> <tp:taxon-name-part taxon-name-part-type="species" reg="capitata">capitata</tp:taxon-name-part></tp:taxon-name></italic> may be only distributed in Arctic regions, suggesting that the numerous records from lower latitudes are not this species. Nevertheless, the specimens from warmer waters such as in the Caribbean (<xref ref-type="bibr" rid="B6">Amoureux 1985</xref>) and Brazil (<xref ref-type="bibr" rid="B79">Pardo et al. 2010</xref>) are also similar to the neotype descriptions by <xref ref-type="bibr" rid="B14">Blake (2009)</xref>. Recently, four new species of <italic><tp:taxon-name><tp:taxon-name-part taxon-name-part-type="genus" reg="Capitella">Capitella</tp:taxon-name-part></tp:taxon-name></italic> were described from the <italic><tp:taxon-name><tp:taxon-name-part taxon-name-part-type="genus" reg="Capitella">Capitella</tp:taxon-name-part> <tp:taxon-name-part taxon-name-part-type="species" reg="capitata">capitata</tp:taxon-name-part></tp:taxon-name></italic> complex (<xref ref-type="bibr" rid="B97">Silva et al. 2017</xref>). Studies including molecular data must to be conducted on these animals from Maranhão, and the specimens should be re-examined.</p></tp:treatment-sec><tp:treatment-sec><!--Section generated to contain objects referenced in tp:taxon-treatment.--><supplementary-material xmlns:xlink="http://www.w3.org/1999/xlink" id="S1" position="float" orientation="portrait" xlink:type="simple"><label>Supplementary material 1</label><caption><p>Brazilian records of the species identified from Amazon coast, Maranhão</p></caption><p>Data type: species data</p><p>Explanation note: Information on deposit number, record, state, coordinates, habitat, substrate and depth and references of the records are provided.</p><media xlink:href="zookeys-740-001-s001.xls" mimetype="application" mime-subtype="vnd.ms-excel" position="float" orientation="portrait" xlink:type="simple" id="oo_188165.xls"/><permissions><license license-type="creative-commons-attribution" xlink:href="http://creativecommons.org/licenses/by/4.0/" xlink:type="simple"><license-p>This is an open access article distributed under the terms of the Creative Commons Attribution License (CC BY 4.0), which permits unrestricted use, distribution, and reproduction in any medium, provided the original author and source are credited.</license-p></license></permissions><attrib specific-use="authors">Rannyele Passos Ribeiro, Paulo Ricardo Alves, Zafira da Silva de Almeida, Christine Ruta</attrib></supplementary-material></tp:treatment-sec><ref-list><ref id="B14"><mixed-citation xmlns:xlink="http://www.w3.org/1999/xlink" xlink:type="simple">
          <person-group><name name-style="western"><surname>Blake</surname><given-names>JA</given-names></name></person-group> (<year>2009</year>) <article-title>Redescription of <italic><tp:taxon-name><tp:taxon-name-part taxon-name-part-type="genus">Capitella</tp:taxon-name-part> <tp:taxon-name-part taxon-name-part-type="species">capitata</tp:taxon-name-part></tp:taxon-name></italic> (Fabricius) from West Greenland and designation of a neotype (<tp:taxon-name><tp:taxon-name-part taxon-name-part-type="class">Polychaeta</tp:taxon-name-part></tp:taxon-name>, <tp:taxon-name><tp:taxon-name-part taxon-name-part-type="family">Capitellidae</tp:taxon-name-part></tp:taxon-name>).</article-title> <source>Zoosymposia</source> <volume>2</volume>: <fpage>55</fpage>–<lpage>80</lpage>. <ext-link xlink:type="simple" ext-link-type="doi" xlink:href="10.3853/j.0067-1975.34.1982.295">https://doi.org/10.3853/j.0067-1975.34.1982.295</ext-link></mixed-citation></ref><ref id="B42"><mixed-citation xmlns:xlink="http://www.w3.org/1999/xlink" xlink:type="simple">
          <person-group><name name-style="western"><surname>Grassle</surname><given-names>JP</given-names></name><name name-style="western"><surname>Grassle</surname><given-names>JF</given-names></name></person-group> (<year>1976</year>) <article-title>Sibling species in the marine pollution indicator <italic><tp:taxon-name><tp:taxon-name-part taxon-name-part-type="genus">Capitella</tp:taxon-name-part></tp:taxon-name></italic> (<tp:taxon-name><tp:taxon-name-part taxon-name-part-type="class">Polychaeta</tp:taxon-name-part></tp:taxon-name>).</article-title> <source>Science</source> <volume>192</volume>: <fpage>567</fpage>–<lpage>569</lpage>. <ext-link xlink:type="simple" ext-link-type="doi" xlink:href="10.1126/science.1257794">https://doi.org/10.1126/science.1257794</ext-link></mixed-citation></ref><ref id="B6"><mixed-citation xmlns:xlink="http://www.w3.org/1999/xlink" xlink:type="simple">
          <person-group><name name-style="western"><surname>Amoureux</surname><given-names>L</given-names></name></person-group> (<year>1985</year>) <article-title>Annélides benthiques récoltées à l’entrée de la lagune de la Manche-à-Eau, Guadeloupe (Antilles).</article-title> <source>Bulletin du Muséum national d’histoire naturelle</source> <volume>7</volume>(<issue>1</issue>): <fpage>93</fpage>–<lpage>107</lpage>.</mixed-citation></ref><ref id="B79"><mixed-citation xmlns:xlink="http://www.w3.org/1999/xlink" xlink:type="simple">
          <person-group><name name-style="western"><surname>Pardo</surname><given-names>EV</given-names></name><name name-style="western"><surname>Teixeira</surname><given-names>LLS</given-names></name><name name-style="western"><surname>Amaral</surname><given-names>ACZ</given-names></name></person-group> (<year>2010</year>) <article-title>Morphometric analysis of <italic><tp:taxon-name><tp:taxon-name-part taxon-name-part-type="genus">Capitella</tp:taxon-name-part> <tp:taxon-name-part taxon-name-part-type="species">capitata</tp:taxon-name-part></tp:taxon-name></italic> (<tp:taxon-name><tp:taxon-name-part taxon-name-part-type="class">Polychaeta</tp:taxon-name-part></tp:taxon-name>, <tp:taxon-name><tp:taxon-name-part taxon-name-part-type="family">Capitellidae</tp:taxon-name-part></tp:taxon-name>).</article-title> <source>Iheringia Série Zoologia</source> <volume>100</volume>(<issue>1</issue>): <fpage>13</fpage>–<lpage>18</lpage>. <ext-link xlink:type="simple" ext-link-type="doi" xlink:href="10.1590/s0073-47212010000100002">https://doi.org/10.1590/s0073-47212010000100002</ext-link></mixed-citation></ref><ref id="B97"><mixed-citation xmlns:xlink="http://www.w3.org/1999/xlink" xlink:type="simple">
          <person-group><name name-style="western"><surname>Silva</surname><given-names>CF</given-names></name><name name-style="western"><surname>Seixas</surname><given-names>VC</given-names></name><name name-style="western"><surname>Barroso</surname><given-names>R</given-names></name><name name-style="western"><surname>Di Domenico</surname><given-names>M</given-names></name><name name-style="western"><surname>Amaral</surname><given-names>ACZ</given-names></name><name name-style="western"><surname>Paiva</surname><given-names>PC</given-names></name></person-group> (<year>2017</year>) Demystifying the <tp:taxon-name><tp:taxon-name-part taxon-name-part-type="genus">Capitella</tp:taxon-name-part> <tp:taxon-name-part taxon-name-part-type="species">capitata</tp:taxon-name-part></tp:taxon-name> complex (<tp:taxon-name><tp:taxon-name-part taxon-name-part-type="phylum">Annelida</tp:taxon-name-part></tp:taxon-name>, <tp:taxon-name><tp:taxon-name-part taxon-name-part-type="family">Capitellidae</tp:taxon-name-part></tp:taxon-name>) diversity by morphological and molecular data along the Brazilian coast. PLOS ONE 12(5): e0177760. <ext-link xlink:type="simple" ext-link-type="doi" xlink:href="10.1371/journal.pone.0177760">https://doi.org/10.1371/journal.pone.0177760</ext-link></mixed-citation></ref></ref-list></tp:taxon-treatment>
