# Supplementary material for: A new species of Paraonis and an annotated checklist of polychaetes from mangroves of the Brazilian Amazon Coast (Annelida, Paraonidae)
Source: Zookeys. 2018 Feb 27;(740):1–34. doi: 10.3897/zookeys.740.14640 (PMC5904532; doi:10.3897/zookeys.740.14640)
Supplement: XML Treatment for Mediomastus californiensis [file zookeys.740.14640-treatment13.xml]

<!DOCTYPE tp:taxon-treatment
  PUBLIC "-//TaxonX//DTD Taxonomic Treatment Publishing DTD v0 20100105//EN" "tax-treatment-NSO.dtd">
<tp:taxon-treatment xmlns:tp="http://www.plazi.org/taxpub"><tp:treatment-meta><kwd-group><label>Taxon classification</label><kwd><named-content xmlns:xlink="http://www.w3.org/1999/xlink" content-type="kingdom">Animalia</named-content></kwd><kwd><named-content xmlns:xlink="http://www.w3.org/1999/xlink" content-type="order">Capitellida</named-content></kwd><kwd><named-content xmlns:xlink="http://www.w3.org/1999/xlink" content-type="family">Capitellidae</named-content></kwd></kwd-group><mixed-citation publication-type="journal"><person-group><name><surname>Ribeiro</surname><given-names>Rannyele Passos</given-names></name><name><surname>Alves</surname><given-names>Paulo Ricardo</given-names></name><name><surname>de Almeida</surname><given-names>Zafira da Silva</given-names></name><name><surname>Ruta</surname><given-names>Christine</given-names></name></person-group><article-title>A new species of <italic><tp:taxon-name><tp:taxon-name-part taxon-name-part-type="genus" reg="Paraonis">Paraonis</tp:taxon-name-part></tp:taxon-name></italic> and an annotated checklist of polychaetes from mangroves of the Brazilian Amazon Coast (<tp:taxon-name><tp:taxon-name-part taxon-name-part-type="phylum">Annelida</tp:taxon-name-part></tp:taxon-name>, <tp:taxon-name><tp:taxon-name-part taxon-name-part-type="family">Paraonidae</tp:taxon-name-part></tp:taxon-name>)</article-title><source>Zookeys</source><day>27</day><month>2</month><year>2018</year><volume>2018</volume><issue>740</issue><fpage>1</fpage><lpage>34</lpage><pub-id pub-id-type="doi">10.3897/zookeys.740.14640</pub-id></mixed-citation></tp:treatment-meta><tp:nomenclature><tp:taxon-name>
              <tp:taxon-name-part taxon-name-part-type="genus" reg="Mediomastus">Mediomastus</tp:taxon-name-part>
              <tp:taxon-name-part taxon-name-part-type="species" reg="californiensis">californiensis</tp:taxon-name-part>
            </tp:taxon-name><tp:taxon-authority>Hartman, 1944</tp:taxon-authority><xref ref-type="fig" rid="F11">Fig. 11D</xref></tp:nomenclature><tp:treatment-sec sec-type="type locality" id="SECID0EDTBG"><title>Type locality.</title><p>Tomales Bay, California (<named-content xmlns:xlink="http://www.w3.org/1999/xlink" content-type="dwc:verbatimCoordinates" xlink:type="simple"><named-content content-type="geo-json" specific-use="{&#34;type&#34;:&#34;Point&#34;,&#34;coordinates&#34;:[-122.933333,38.300000]}" id="NCID0EMTBG" xlink:type="simple">38°18'N, 122°56'W</named-content></named-content>; estimated geolocation).</p></tp:treatment-sec><tp:treatment-sec sec-type="material" id="SECID0ERTBG"><title>Material examined.</title><p>São Luís, <named-content xmlns:xlink="http://www.w3.org/1999/xlink" content-type="dwc:verbatimCoordinates" xlink:type="simple"><named-content content-type="geo-json" specific-use="{&#34;type&#34;:&#34;Point&#34;,&#34;coordinates&#34;:[-44.353278,-2.598889]}" id="NCID0E1TBG" xlink:type="simple">02°35'56"S, 44°21'11.8"W</named-content></named-content>: two specimens, 21 October 2010 (<abbrev xmlns:xlink="http://www.w3.org/1999/xlink" content-type="institution" xlink:title="Coleção Científica de Invertebrados Marinhos e Costeiros" id="ABBRID0E6TBG" xlink:type="simple">NPM</abbrev>-Pol 73); three specimens, 18 August 2010 (<abbrev xmlns:xlink="http://www.w3.org/1999/xlink" content-type="institution" xlink:title="Coleção Científica de Invertebrados Marinhos e Costeiros" id="ABBRID0EEUBG" xlink:type="simple">NPM</abbrev>-Pol 858); one specimen, 18 March 2012 (<abbrev xmlns:xlink="http://www.w3.org/1999/xlink" content-type="institution" xlink:title="Coleção Científica de Invertebrados Marinhos e Costeiros" id="ABBRID0EJUBG" xlink:type="simple">NPM</abbrev>-Pol 859). Caranguejos Island, <named-content xmlns:xlink="http://www.w3.org/1999/xlink" content-type="dwc:verbatimCoordinates" xlink:type="simple"><named-content content-type="geo-json" specific-use="{&#34;type&#34;:&#34;Point&#34;,&#34;coordinates&#34;:[-44.480861,-2.826000]}" id="NCID0ERUBG" xlink:type="simple">02°49'33.6"S, 44°28'51.1"W</named-content></named-content>: one specimen, 22 April 2010 (<abbrev xmlns:xlink="http://www.w3.org/1999/xlink" content-type="institution" xlink:title="Coleção Científica de Invertebrados Marinhos e Costeiros" id="ABBRID0EWUBG" xlink:type="simple">NPM</abbrev>-Pol 860), three specimens, 26 January 2011 (<abbrev xmlns:xlink="http://www.w3.org/1999/xlink" content-type="institution" xlink:title="Coleção Científica de Invertebrados Marinhos e Costeiros" id="ABBRID0E2UBG" xlink:type="simple">NPM</abbrev>-Pol 861); three specimens, 28 March 2011 (<abbrev xmlns:xlink="http://www.w3.org/1999/xlink" content-type="institution" xlink:title="Coleção Científica de Invertebrados Marinhos e Costeiros" id="ABBRID0EAVBG" xlink:type="simple">NPM</abbrev>-Pol 862); eight specimens, 28 March 2011 (<abbrev xmlns:xlink="http://www.w3.org/1999/xlink" content-type="institution" xlink:title="Coleção Científica de Invertebrados Marinhos e Costeiros" id="ABBRID0EFVBG" xlink:type="simple">NPM</abbrev>-Pol 863); one specimen, 17 December 2011 (<abbrev xmlns:xlink="http://www.w3.org/1999/xlink" content-type="institution" xlink:title="Coleção Científica de Invertebrados Marinhos e Costeiros" id="ABBRID0EKVBG" xlink:type="simple">NPM</abbrev>-Pol 864); four specimens, 2 July 2012 (<abbrev xmlns:xlink="http://www.w3.org/1999/xlink" content-type="institution" xlink:title="Coleção Científica de Invertebrados Marinhos e Costeiros" id="ABBRID0EPVBG" xlink:type="simple">NPM</abbrev>-Pol 865). Complete and incomplete specimens.</p></tp:treatment-sec><tp:treatment-sec sec-type="distribution" id="SECID0EUVBG"><title>Distribution.</title><p>Pacific Ocean: Australia, <abbrev xmlns:xlink="http://www.w3.org/1999/xlink" xlink:title="United States of America" id="ABBRID0E1VBG" xlink:type="simple">USA</abbrev>, Mexico. Atlantic Ocean: Caribbean Sea, Brazil (states of Pará, Maranhão, Rio de Janeiro, São Paulo, Paraná and Santa Catarina, see Suppl. material <xref ref-type="supplementary-material" rid="S1">1</xref>).</p></tp:treatment-sec><tp:treatment-sec sec-type="remarks" id="SECID0ECWBG"><title>Remarks.</title><p>First record for Maranhão. The specimens examined in this study have triangular prostomium with cylindrical palpodium, in dorsal view; peristomium devoid of setae with a pair of ocelli; 10 chaetigers in thoracic region; only capillaries in chaetigers 1–4; abdominal chaetigers only with hooded hooks defining them as <italic><tp:taxon-name><tp:taxon-name-part taxon-name-part-type="genus" reg="Mediomastus">Mediomastus</tp:taxon-name-part> <tp:taxon-name-part taxon-name-part-type="species" reg="californiensis">californiensis</tp:taxon-name-part></tp:taxon-name></italic> (Hartman, 1944). In the present study, we found specimens exceeding 100 segments as observed by <xref ref-type="bibr" rid="B109">Warren et al. (1994)</xref>. Although <italic><tp:taxon-name><tp:taxon-name-part taxon-name-part-type="genus" reg="Mediomastus">M.</tp:taxon-name-part> <tp:taxon-name-part taxon-name-part-type="species" reg="californiensis">californiensis</tp:taxon-name-part></tp:taxon-name></italic> has been recorded in the Pacific (<abbrev xmlns:xlink="http://www.w3.org/1999/xlink" xlink:title="United States of America" id="ABBRID0ECXBG" xlink:type="simple">USA</abbrev>) and Atlantic Ocean (Canada and the <abbrev xmlns:xlink="http://www.w3.org/1999/xlink" xlink:title="United States of America" id="ABBRID0EGXBG" xlink:type="simple">USA</abbrev>), <xref ref-type="bibr" rid="B109">Warren et al. (1994)</xref> examined specimens from both oceans and did not observe differences among them. This species has been recorded in muddy bottoms of estuarine environments in the Brazilian Amazon Coast (<xref ref-type="bibr" rid="B84">Rosa-Filho et al. 2006</xref>) and in the Caribbean Sea (<xref ref-type="bibr" rid="B40">Gobin 1990</xref>).</p></tp:treatment-sec><tp:treatment-sec><!--Section generated to contain objects referenced in tp:taxon-treatment.--><fig id="F11" position="float" orientation="portrait"><label>Figure 11.</label><caption><p>
                  <tp:taxon-name><tp:taxon-name-part taxon-name-part-type="family">Capitellidae</tp:taxon-name-part></tp:taxon-name> species. <bold>A</bold> <italic><tp:taxon-name><tp:taxon-name-part taxon-name-part-type="genus" reg="Capitella">Capitella</tp:taxon-name-part> <tp:taxon-name-part taxon-name-part-type="species" reg="capitata">capitata</tp:taxon-name-part></tp:taxon-name></italic> complex, whole body, lateral view and <bold>B</bold> anterior view, arrow point genital spines in 9<sup>th</sup> chaetiger <bold>C</bold> <italic><tp:taxon-name><tp:taxon-name-part taxon-name-part-type="genus" reg="Heteromastus">Heteromastus</tp:taxon-name-part> <tp:taxon-name-part taxon-name-part-type="species" reg="filiformis">filiformis</tp:taxon-name-part></tp:taxon-name></italic>, thoracic region, lateral view <bold>D</bold> <italic><tp:taxon-name><tp:taxon-name-part taxon-name-part-type="genus" reg="Mediomastus">Mediomastus</tp:taxon-name-part> <tp:taxon-name-part taxon-name-part-type="species" reg="californiensis">californiensis</tp:taxon-name-part></tp:taxon-name></italic>, thoracic region, lateral view. Scale bars: 0.5 mm.</p></caption><graphic xmlns:xlink="http://www.w3.org/1999/xlink" xlink:href="zookeys-740-001-g011.jpg" position="float" orientation="portrait" xlink:type="simple" id="oo_188161.jpg"/></fig><supplementary-material xmlns:xlink="http://www.w3.org/1999/xlink" id="S1" position="float" orientation="portrait" xlink:type="simple"><label>Supplementary material 1</label><caption><p>Brazilian records of the species identified from Amazon coast, Maranhão</p></caption><p>Data type: species data</p><p>Explanation note: Information on deposit number, record, state, coordinates, habitat, substrate and depth and references of the records are provided.</p><media xlink:href="zookeys-740-001-s001.xls" mimetype="application" mime-subtype="vnd.ms-excel" position="float" orientation="portrait" xlink:type="simple" id="oo_188165.xls"/><permissions><license license-type="creative-commons-attribution" xlink:href="http://creativecommons.org/licenses/by/4.0/" xlink:type="simple"><license-p>This is an open access article distributed under the terms of the Creative Commons Attribution License (CC BY 4.0), which permits unrestricted use, distribution, and reproduction in any medium, provided the original author and source are credited.</license-p></license></permissions><attrib specific-use="authors">Rannyele Passos Ribeiro, Paulo Ricardo Alves, Zafira da Silva de Almeida, Christine Ruta</attrib></supplementary-material></tp:treatment-sec><ref-list><ref id="B109"><mixed-citation xmlns:xlink="http://www.w3.org/1999/xlink" xlink:type="simple">
          <person-group><name name-style="western"><surname>Warren</surname><given-names>LM</given-names></name><name name-style="western"><surname>Hutchings</surname><given-names>PA</given-names></name><name name-style="western"><surname>Doyle</surname><given-names>S</given-names></name></person-group> (<year>1994</year>) <article-title>A revision of the genus <italic><tp:taxon-name><tp:taxon-name-part taxon-name-part-type="genus">Mediomastus</tp:taxon-name-part></tp:taxon-name></italic> Hartman, 1944 (<tp:taxon-name><tp:taxon-name-part taxon-name-part-type="class">Polychaeta</tp:taxon-name-part></tp:taxon-name>: <tp:taxon-name><tp:taxon-name-part taxon-name-part-type="family">Capitellidae</tp:taxon-name-part></tp:taxon-name>).</article-title> <source>Records of the Australian Museum</source> <volume>46</volume>(<issue>3</issue>): <fpage>227</fpage>–<lpage>256</lpage>. <ext-link xlink:type="simple" ext-link-type="doi" xlink:href="10.3853/j.0067-1975.46.1994.6">https://doi.org/10.3853/j.0067-1975.46.1994.6</ext-link></mixed-citation></ref><ref id="B84"><mixed-citation xmlns:xlink="http://www.w3.org/1999/xlink" xlink:type="simple">
          <person-group><name name-style="western"><surname>Rosa-Filho</surname><given-names>JS</given-names></name><name name-style="western"><surname>Busman</surname><given-names>DV</given-names></name><name name-style="western"><surname>Viana</surname><given-names>AP</given-names></name><name name-style="western"><surname>Greg</surname><given-names>AM</given-names></name><name name-style="western"><surname>Oliveira</surname><given-names>DM</given-names></name></person-group> (<year>2006</year>) <article-title>Macrofauna bentônica de zonas entre-marés não vegetadas do estuário do rio Caeté, Bragança, Pará. Boletim do Museu Paraense Emílio Goeldi.</article-title> <source>Ciências Naturais</source> <volume>1</volume>(<issue>3</issue>): <fpage>85</fpage>–<lpage>96</lpage>.</mixed-citation></ref><ref id="B40"><mixed-citation xmlns:xlink="http://www.w3.org/1999/xlink" xlink:type="simple">
          <person-group><name name-style="western"><surname>Gobin</surname><given-names>JF</given-names></name></person-group> (<year>1990</year>) <article-title>A checklist of marine polychaetous annelids (<tp:taxon-name><tp:taxon-name-part taxon-name-part-type="class">Polychaeta</tp:taxon-name-part></tp:taxon-name>) for the Gulf of Paria, Trinidad, West Indies.</article-title> <source>Caribbean Marine Studies</source> <volume>1</volume>(<issue>1</issue>): <fpage>37</fpage>–<lpage>47</lpage>. <ext-link xlink:type="simple" ext-link-type="doi" xlink:href="10.1017/s1755267213000390">https://doi.org/10.1017/s1755267213000390</ext-link></mixed-citation></ref></ref-list></tp:taxon-treatment>
