# Supplementary material for: A new species of Paraonis and an annotated checklist of polychaetes from mangroves of the Brazilian Amazon Coast (Annelida, Paraonidae)
Source: Zookeys. 2018 Feb 27;(740):1–34. doi: 10.3897/zookeys.740.14640 (PMC5904532; doi:10.3897/zookeys.740.14640)
Supplement: XML Treatment for Paraonis amazonica [file zookeys.740.14640-treatment14.xml]

<!DOCTYPE tp:taxon-treatment
  PUBLIC "-//TaxonX//DTD Taxonomic Treatment Publishing DTD v0 20100105//EN" "tax-treatment-NSO.dtd">
<tp:taxon-treatment xmlns:tp="http://www.plazi.org/taxpub"><tp:treatment-meta><kwd-group><label>Taxon classification</label><kwd><named-content xmlns:xlink="http://www.w3.org/1999/xlink" content-type="kingdom">Animalia</named-content></kwd><kwd><named-content xmlns:xlink="http://www.w3.org/1999/xlink" content-type="order">Capitellida</named-content></kwd><kwd><named-content xmlns:xlink="http://www.w3.org/1999/xlink" content-type="family">Paraonidae</named-content></kwd></kwd-group><mixed-citation publication-type="journal"><person-group><name><surname>Ribeiro</surname><given-names>Rannyele Passos</given-names></name><name><surname>Alves</surname><given-names>Paulo Ricardo</given-names></name><name><surname>de Almeida</surname><given-names>Zafira da Silva</given-names></name><name><surname>Ruta</surname><given-names>Christine</given-names></name></person-group><article-title>A new species of <italic><tp:taxon-name><tp:taxon-name-part taxon-name-part-type="genus" reg="Paraonis">Paraonis</tp:taxon-name-part></tp:taxon-name></italic> and an annotated checklist of polychaetes from mangroves of the Brazilian Amazon Coast (<tp:taxon-name><tp:taxon-name-part taxon-name-part-type="phylum">Annelida</tp:taxon-name-part></tp:taxon-name>, <tp:taxon-name><tp:taxon-name-part taxon-name-part-type="family">Paraonidae</tp:taxon-name-part></tp:taxon-name>)</article-title><source>Zookeys</source><day>27</day><month>2</month><year>2018</year><volume>2018</volume><issue>740</issue><fpage>1</fpage><lpage>34</lpage><pub-id pub-id-type="doi">10.3897/zookeys.740.14640</pub-id></mixed-citation></tp:treatment-meta><tp:nomenclature><tp:taxon-name>
              <tp:taxon-name-part taxon-name-part-type="genus" reg="Paraonis">Paraonis</tp:taxon-name-part>
              <tp:taxon-name-part taxon-name-part-type="species" reg="amazonica">amazonica</tp:taxon-name-part>
              <object-id xmlns:xlink="http://www.w3.org/1999/xlink" content-type="zoobank" xlink:type="simple">http://zoobank.org/D7449E5D-1126-4135-A4B2-DB76AE4CFCCE</object-id>
            </tp:taxon-name><tp:taxon-status xmlns:xlink="http://www.w3.org/1999/xlink" xlink:type="simple">sp. n.</tp:taxon-status><xref ref-type="fig" rid="F12">Figs 12</xref><xref ref-type="fig" rid="F13">, 13</xref><xref ref-type="fig" rid="F14">, 14</xref><!--PageBreak--></tp:nomenclature><tp:treatment-sec sec-type="type locality" id="SECID0E5ZBG"><title>Type locality.</title><p>Brazil, Maranhão: São Luís, <named-content xmlns:xlink="http://www.w3.org/1999/xlink" content-type="dwc:verbatimCoordinates" xlink:type="simple"><named-content content-type="geo-json" specific-use="{&#34;type&#34;:&#34;Point&#34;,&#34;coordinates&#34;:[-44.353278,-2.598889]}" id="NCID0EH1BG" xlink:type="simple">02°35'56"S, 44°21'11.8"W</named-content></named-content>, mangrove, 21 October 2010, R.P. Ribeiro.</p></tp:treatment-sec><tp:treatment-sec sec-type="material" id="SECID0EM1BG"><title>Material examined.</title><p>Holotype: São Luís, <named-content xmlns:xlink="http://www.w3.org/1999/xlink" content-type="dwc:verbatimCoordinates" xlink:type="simple"><named-content content-type="geo-json" specific-use="{&#34;type&#34;:&#34;Point&#34;,&#34;coordinates&#34;:[-44.353278,-2.598889]}" id="NCID0EV1BG" xlink:type="simple">02°35'56"S, 44°21'11.8"W</named-content></named-content>, one specimen, complete, 21 October 2010 (<abbrev xmlns:xlink="http://www.w3.org/1999/xlink" content-type="institution" xlink:title="Coleção Científica de Invertebrados Marinhos e Costeiros" id="ABBRID0E11BG" xlink:type="simple">NPM</abbrev>-Pol 906). Paratypes: São Luís, <named-content xmlns:xlink="http://www.w3.org/1999/xlink" content-type="dwc:verbatimCoordinates" xlink:type="simple"><named-content content-type="geo-json" specific-use="{&#34;type&#34;:&#34;Point&#34;,&#34;coordinates&#34;:[-44.353278,-2.598889]}" id="NCID0EC2BG" xlink:type="simple">02°35'56"S, 44°21'11.8"W</named-content></named-content>, one specimen, incomplete, 18 August 2010 (<abbrev xmlns:xlink="http://www.w3.org/1999/xlink" content-type="institution" xlink:title="Coleção Científica de Invertebrados Marinhos e Costeiros" id="ABBRID0EH2BG" xlink:type="simple">NPM</abbrev>-Pol 907); 80 specimens, all incomplete, 27 January 2011 (<abbrev xmlns:xlink="http://www.w3.org/1999/xlink" content-type="institution" xlink:title="Coleção Científica de Invertebrados Marinhos e Costeiros" id="ABBRID0EM2BG" xlink:type="simple">NPM</abbrev>-Pol 908); two specimens, both complete, 21 October 2010 (<abbrev xmlns:xlink="http://www.w3.org/1999/xlink" content-type="institution" xlink:title="Coleção Científica de Invertebrados Marinhos e Costeiros" id="ABBRID0ER2BG" xlink:type="simple">NPM</abbrev>-Pol 929); two specimens, both incomplete, 18 March 2012 (<named-content xmlns:xlink="http://www.w3.org/1999/xlink" content-type="dwc:institutional_code" xlink:type="simple">MNCN</named-content> 16.01/17766). Caranguejos Island, <named-content xmlns:xlink="http://www.w3.org/1999/xlink" content-type="dwc:verbatimCoordinates" xlink:type="simple"><named-content content-type="geo-json" specific-use="{&#34;type&#34;:&#34;Point&#34;,&#34;coordinates&#34;:[-44.480861,-2.826000]}" id="NCID0E52BG" xlink:type="simple">02°49'33.6"S, 44°28'51.1"W</named-content></named-content>, three specimens, all incomplete, 26 January 2011 (<abbrev xmlns:xlink="http://www.w3.org/1999/xlink" content-type="institution" xlink:title="Coleção Científica de Invertebrados Marinhos e Costeiros" id="ABBRID0ED3BG" xlink:type="simple">NPM</abbrev>-Pol 930); 11 specimens, all incomplete, 28 March 2011 (<named-content xmlns:xlink="http://www.w3.org/1999/xlink" content-type="dwc:institutional_code" xlink:type="simple">MNCN</named-content> 16.01/17765).</p></tp:treatment-sec><tp:treatment-sec sec-type="distribution" id="SECID0EN3BG"><title>Distribution.</title><p>Only known from the type locality.</p></tp:treatment-sec><tp:treatment-sec sec-type="diagnosis" id="SECID0ES3BG"><title>Diagnosis.</title><p>Rounded prostomium, clearly wider than longer. Dorsal brownish pigmentation reaching the beginning of the prostomium. Rounded to foliaceous branchiae (4–8 pairs), from the fourth segment. Neurochaetae of two types: acicular chaeta with lateral spine beginning in pre-branchial segments, and hook-shaped chaeta with terminal spines in post-branchial segments.</p></tp:treatment-sec><tp:treatment-sec sec-type="description" id="SECID0EX3BG"><title>Description.</title><p>Complete holotype, 2.68 mm long, 0.17 mm wide (chaetiger 8), and 46 chaetigers. Three complete paratypes with 2.43–2.94 mm long, 0.18–0.20 mm wide and 36–54 chaetigers. Incomplete paratypes up to 4.607 mm long, 0.283 mm wide, and 16–61 chaetigers. Fixed individuals with brown pigmentation that reaches the distal end of the prostomium and extends along the body. Anteriorly flattened body, wider than longer, cylindrical from the 8<sup>th</sup> chaetiger and in all middle body region (Fig. <xref ref-type="fig" rid="F12">12A, B</xref>). Branchial region dorsoventrally flattened. Rounded prostomium, wider than longer (Fig. <xref ref-type="fig" rid="F12">12B, D</xref>). Absence of antenna, palpode, ciliated bands and eyes in the prostomium (Fig. <xref ref-type="fig" rid="F12">12A, B</xref>). The anterior segments are short, wider than longer. Long and biannulate segments in the post-branchial region. One pair of nuchal organs located on the posterior edge of the prostomium (Fig. <xref ref-type="fig" rid="F13">13A</xref>). Notopodial post-chaetal lobes absent in the pre-branchial region, the first notopodial post-chaetal lobe appear in the fifth branchial chaetiger. Notopodial post-chaetal cirrifom lobes, longer <!--PageBreak-->from the middle and posterior regions. Branchiae from chaetiger 4, rounded to foliaceous, flat, short, 4–8 pairs, first and last pairs are shorter (Fig. <xref ref-type="fig" rid="F12">12D</xref>). Notopodial capillary chaetae throughout the body. Curved capillary chaetae in the neuropodium and notopodium of the pre-branchial and branchial segments (Fig. <xref ref-type="fig" rid="F13">13B</xref>). Capillary neurochaetae progressively thinner, longer, and straight in the post-branchial segments. Capillary notochaetae of the posterior segments thicker than those anterior and median segments. Pre-branchial and branchial segments with 3–5 chaetae capil<!--PageBreak-->laries in the notopodium and 2–5 in the neuropodium. Post-branchial segments with 1–2 chaetae capillary in the notopodium, absent in the neuropodium. First acicular neuropodial chaetae with a lateral spine in chaetiger 2–8, and 2–3 chaetae in the branchial segments (Figs <xref ref-type="fig" rid="F13">13B</xref>, <xref ref-type="fig" rid="F14">14A</xref>). Neuropodium in the post-branchial middle segments and posterior end segments with one acicular chaeta with a lateral spine (Figs <xref ref-type="fig" rid="F13">13B, C</xref>, <xref ref-type="fig" rid="F14">14A–C</xref>). Hook-shaped neurochaetae with terminal spine beginning in post-branchial chaetigers, 1–2 chaetae. Neuropodium in the post-branchial middle chaetigers with 2–4 hook-shaped chaetae with a terminal spine. Neuropodium in posterior chaetigers with two hook-shaped chaetae with a terminal spine (Figs <xref ref-type="fig" rid="F13">13B, C</xref>, <xref ref-type="fig" rid="F14">14B, C</xref>). Pygidium rounded with two anal lobes and three anal cirri: two dorsolateral and one medium-ventral (Figs <xref ref-type="fig" rid="F12">12C</xref>, <xref ref-type="fig" rid="F14">14D</xref>).</p><fig id="F12" position="float" orientation="portrait"><label>Figure 12.</label><caption><p>
                  <italic><tp:taxon-name><tp:taxon-name-part taxon-name-part-type="genus" reg="Paraonis">Paraonis</tp:taxon-name-part> <tp:taxon-name-part taxon-name-part-type="species" reg="amazonica">amazonica</tp:taxon-name-part></tp:taxon-name></italic> sp. n., fixed specimen, <abbrev xmlns:xlink="http://www.w3.org/1999/xlink" content-type="institution" xlink:title="Coleção Científica de Invertebrados Marinhos e Costeiros" id="ABBRID0EO6BG" xlink:type="simple">NPM</abbrev>-Pol 906. <bold>A</bold> Whole body, lateral view <bold>B</bold> Anterior end, dorsal view <bold>C</bold> Posterior end, dorsal view <bold>D</bold> Anterior end, the arrow indicates foliaceous branchiae, dorsolateral view. Scale bars: 0.5 mm (<bold>A</bold>), 0.1 mm (<bold>B</bold>) 0.25 mm (<bold>C, D</bold>).</p></caption><graphic xmlns:xlink="http://www.w3.org/1999/xlink" xlink:href="zookeys-740-001-g012.jpg" position="float" orientation="portrait" xlink:type="simple" id="oo_188162.jpg"/></fig><fig id="F13" position="float" orientation="portrait"><label>Figure 13.</label><caption><p>
                  <italic><tp:taxon-name><tp:taxon-name-part taxon-name-part-type="genus" reg="Paraonis">Paraonis</tp:taxon-name-part> <tp:taxon-name-part taxon-name-part-type="species" reg="amazonica">amazonica</tp:taxon-name-part></tp:taxon-name></italic> sp. n., <abbrev xmlns:xlink="http://www.w3.org/1999/xlink" xlink:type="simple">SEM</abbrev>. <bold>A</bold> Anterior end, arrow point to the nuchal organ, dorsal view <bold>B</bold> Anterior parapodium of chaetiger 3, arrow point to the acicular lateral spine, dorsal view <bold>C</bold> Parapodium of setiger 35, acicular chaeta with a lateral spine (<bold>sl</bold>) hook-shaped chaeta with a terminal spine (<bold>st</bold>) <bold>D</bold> Acicular chaeta with a lateral spine enlarged. Scale bars: 0.1 mm (<bold>A</bold>), 20 µm (<bold>B</bold>), 10 µm (<bold>C</bold>), 1 µm (<bold>D</bold>).</p></caption><graphic xmlns:xlink="http://www.w3.org/1999/xlink" xlink:href="zookeys-740-001-g013.jpg" position="float" orientation="portrait" xlink:type="simple" id="oo_188163.jpg"/></fig><fig id="F14" position="float" orientation="portrait"><label>Figure 14.</label><caption><p>
                  <italic><tp:taxon-name><tp:taxon-name-part taxon-name-part-type="genus" reg="Paraonis">Paraonis</tp:taxon-name-part> <tp:taxon-name-part taxon-name-part-type="species" reg="amazonica">amazonica</tp:taxon-name-part></tp:taxon-name></italic> sp. n., chaetae. <bold>A</bold> Acicular chaetae with a lateral spine of anterior setiger 3 <bold>B</bold> Posterior hook-shaped chaeta with terminal spine and acicular chaetae with a lateral spine (left) in setiger 30 <bold>C</bold> Hook-shaped chaeta with a terminal spine in the last setiger, 36 <bold>D</bold> Pygidium with three anal cirri, ventral view. Scale bars 50 µm (<bold>A–C</bold>), 0.25 mm (<bold>D</bold>).</p></caption><graphic xmlns:xlink="http://www.w3.org/1999/xlink" xlink:href="zookeys-740-001-g014.jpg" position="float" orientation="portrait" xlink:type="simple" id="oo_188164.jpg"/></fig><!--PageBreak--></tp:treatment-sec><tp:treatment-sec sec-type="Colour" id="SECID0EYCAI"><title>Colour.</title><p>Specimens in alcohol show brownish pigment spots all over the body, two pairs of reddish brown lateral spots in the pygidial lobes of some specimens.</p></tp:treatment-sec><tp:treatment-sec sec-type="etymology" id="SECID0E4CAI"><title>Etymology.</title><p>Named after the Amazon Coast, region where type locality is located.</p></tp:treatment-sec><tp:treatment-sec sec-type="remarks" id="SECID0ECDAI"><title>Remarks.</title><p>
              <italic><tp:taxon-name><tp:taxon-name-part taxon-name-part-type="genus" reg="Paraonis">Paraonis</tp:taxon-name-part> <tp:taxon-name-part taxon-name-part-type="species" reg="amazonica">amazonica</tp:taxon-name-part></tp:taxon-name></italic> sp. n. differs from all other species by the presence of acicular and hook-shaped modified neurochaetae. Currently, there are five valid species named in the genus <italic><tp:taxon-name><tp:taxon-name-part taxon-name-part-type="genus" reg="Paraonis">Paraonis</tp:taxon-name-part></tp:taxon-name></italic>: <italic><tp:taxon-name><tp:taxon-name-part taxon-name-part-type="genus" reg="Paraonis">Paraonis</tp:taxon-name-part> <tp:taxon-name-part taxon-name-part-type="species" reg="fulgens">fulgens</tp:taxon-name-part></tp:taxon-name></italic> (Levinsen, 1884); <italic><tp:taxon-name><tp:taxon-name-part taxon-name-part-type="genus" reg="Paraonis">Paraonis</tp:taxon-name-part> <tp:taxon-name-part taxon-name-part-type="species" reg="paucibranchiata">paucibranchiata</tp:taxon-name-part></tp:taxon-name></italic> Cerruti, 1909; <italic><tp:taxon-name><tp:taxon-name-part taxon-name-part-type="genus" reg="Paraonis">Paraonis</tp:taxon-name-part> <tp:taxon-name-part taxon-name-part-type="species" reg="pycnobranchiata">pycnobranchiata</tp:taxon-name-part></tp:taxon-name></italic> Fauchald, 1972; <italic><tp:taxon-name><tp:taxon-name-part taxon-name-part-type="genus" reg="Paraonis">Paraonis</tp:taxon-name-part> <tp:taxon-name-part taxon-name-part-type="species" reg="pygoenigmatica">pygoenigmatica</tp:taxon-name-part></tp:taxon-name></italic> Jones, 1968; and <italic><tp:taxon-name><tp:taxon-name-part taxon-name-part-type="genus" reg="Paraonis">Paraonis</tp:taxon-name-part> <tp:taxon-name-part taxon-name-part-type="species" reg="strelzovi">strelzovi</tp:taxon-name-part></tp:taxon-name></italic> Hartmann-Schröder, 1980 (see Table <xref ref-type="table" rid="T1">1</xref>). Several species first described as <italic><tp:taxon-name><tp:taxon-name-part taxon-name-part-type="genus" reg="Paraonis">Paraonis</tp:taxon-name-part></tp:taxon-name></italic> were established as a synonymy of <italic><tp:taxon-name><tp:taxon-name-part taxon-name-part-type="genus" reg="Aricidea">Aricidea</tp:taxon-name-part></tp:taxon-name></italic> (<xref ref-type="bibr" rid="B63">López 2008</xref>), <italic><tp:taxon-name><tp:taxon-name-part taxon-name-part-type="genus" reg="Levinsenia">Levinsenia</tp:taxon-name-part></tp:taxon-name></italic> (<xref ref-type="bibr" rid="B35">Gaston 1984</xref>), <italic><tp:taxon-name><tp:taxon-name-part taxon-name-part-type="genus" reg="Paradoneis">Paradoneis</tp:taxon-name-part></tp:taxon-name></italic> (<xref ref-type="bibr" rid="B64">Mackie 1991</xref>), and <italic><tp:taxon-name><tp:taxon-name-part taxon-name-part-type="genus" reg="Paraonides">Paraonides</tp:taxon-name-part></tp:taxon-name></italic> (<xref ref-type="bibr" rid="B78">Parapar et al. 2012</xref>). <italic><tp:taxon-name><tp:taxon-name-part taxon-name-part-type="genus" reg="Paraonis">Paraonis</tp:taxon-name-part> <tp:taxon-name-part taxon-name-part-type="species" reg="tenera">tenera</tp:taxon-name-part></tp:taxon-name></italic> Grube, 1873 is a species considered <italic>nomen oblitum</italic> by <xref ref-type="bibr" rid="B104">Strelzov (1973)</xref> because its description was inaccurate, being based on a single specimen and probably referring to a species of <italic><tp:taxon-name><tp:taxon-name-part taxon-name-part-type="genus" reg="Aricidea">Aricidea</tp:taxon-name-part></tp:taxon-name></italic>.</p><table-wrap id="T1" position="float" orientation="portrait"><label>Table 1.</label><caption><p>Key features of <italic><tp:taxon-name><tp:taxon-name-part taxon-name-part-type="genus" reg="Paraonis">Paraonis</tp:taxon-name-part></tp:taxon-name></italic> based on original descriptions and redescriptions. NI: no information.</p></caption><table id="TID0EKVAG" rules="all"><tbody><tr><th rowspan="2" colspan="1">Features</th><th rowspan="1" colspan="6">Species</th></tr><tr><th rowspan="1" colspan="1">
                      <italic><tp:taxon-name><tp:taxon-name-part taxon-name-part-type="genus" reg="Paraonis">P.</tp:taxon-name-part> <tp:taxon-name-part taxon-name-part-type="species" reg="amazonica">amazonica</tp:taxon-name-part></tp:taxon-name></italic> sp. n.</th><th rowspan="1" colspan="1">
                      <italic><tp:taxon-name><tp:taxon-name-part taxon-name-part-type="genus" reg="Paraonis">P.</tp:taxon-name-part> <tp:taxon-name-part taxon-name-part-type="species" reg="fulgens">fulgens</tp:taxon-name-part></tp:taxon-name></italic> (Levinsen, 1884)</th><th rowspan="1" colspan="1">
                      <italic><tp:taxon-name><tp:taxon-name-part taxon-name-part-type="genus" reg="Paraonis">P.</tp:taxon-name-part> <tp:taxon-name-part taxon-name-part-type="species" reg="paucibranchiata">paucibranchiata</tp:taxon-name-part></tp:taxon-name></italic> Cerruti, 1909</th><th rowspan="1" colspan="1">
                      <italic><tp:taxon-name><tp:taxon-name-part taxon-name-part-type="genus" reg="Paraonis">P.</tp:taxon-name-part> <tp:taxon-name-part taxon-name-part-type="species" reg="pycnobranchiata">pycnobranchiata</tp:taxon-name-part></tp:taxon-name></italic> Fauchald, 1972</th><th rowspan="1" colspan="1">
                      <italic><tp:taxon-name><tp:taxon-name-part taxon-name-part-type="genus" reg="Paraonis">P.</tp:taxon-name-part> <tp:taxon-name-part taxon-name-part-type="species" reg="pygoenigmatica">pygoenigmatica</tp:taxon-name-part></tp:taxon-name></italic> Jones, 1968</th><th rowspan="1" colspan="1">
                      <italic><tp:taxon-name><tp:taxon-name-part taxon-name-part-type="genus" reg="Paraonis">P.</tp:taxon-name-part> <tp:taxon-name-part taxon-name-part-type="species" reg="strelzovi">strelzovi</tp:taxon-name-part></tp:taxon-name></italic> Hartmann-Schröder, 1980</th></tr><tr><td rowspan="1" colspan="1">Eyes</td><td rowspan="1" colspan="1">absent</td><td rowspan="1" colspan="1">present</td><td rowspan="1" colspan="1">present</td><td rowspan="1" colspan="1">present</td><td rowspan="1" colspan="1">present</td><td rowspan="1" colspan="1">absent</td></tr><tr><td rowspan="1" colspan="1">Prostomial ciliated bands</td><td rowspan="1" colspan="1">absent</td><td rowspan="1" colspan="1">present</td><td rowspan="1" colspan="1">absent</td><td rowspan="1" colspan="1">absent</td><td rowspan="1" colspan="1">present</td><td rowspan="1" colspan="1">NI</td></tr><tr><td rowspan="1" colspan="1">First chaetiger with branchiae</td><td rowspan="1" colspan="1">4</td><td rowspan="1" colspan="1">4</td><td rowspan="1" colspan="1">4</td><td rowspan="1" colspan="1">6</td><td rowspan="1" colspan="1">6</td><td rowspan="1" colspan="1">4</td></tr><tr><td rowspan="1" colspan="1">Number of branchiae pairs</td><td rowspan="1" colspan="1">4–8</td><td rowspan="1" colspan="1">16–25</td><td rowspan="1" colspan="1">4</td><td rowspan="1" colspan="1">20</td><td rowspan="1" colspan="1">15–19</td><td rowspan="1" colspan="1">4</td></tr><tr><td rowspan="1" colspan="1">Branchiae shape</td><td rowspan="1" colspan="1">foliaceous to rounded</td><td rowspan="1" colspan="1">foliaceous to oval</td><td rowspan="1" colspan="1">cylindrical</td><td rowspan="1" colspan="1">thick and distally blunt</td><td rowspan="1" colspan="1">Lanceolate</td><td rowspan="1" colspan="1">large, smooth and ciliated</td></tr><tr><td rowspan="1" colspan="1">Prostomium</td><td rowspan="1" colspan="1">rounded</td><td rowspan="1" colspan="1">conical</td><td rowspan="1" colspan="1">ovoid</td><td rowspan="1" colspan="1">rounded pentagonal</td><td rowspan="1" colspan="1">Conical</td><td rowspan="1" colspan="1">conical</td></tr><tr><td rowspan="1" colspan="1">Number of chaetigers</td><td rowspan="1" colspan="1">36–54</td><td rowspan="1" colspan="1">110–120</td><td rowspan="1" colspan="1">at least 20</td><td rowspan="1" colspan="1">at least 48</td><td rowspan="1" colspan="1">62–81</td><td rowspan="1" colspan="1">&gt; 27</td></tr><tr><td rowspan="1" colspan="1">Notochaetae</td><td rowspan="1" colspan="1">capillary</td><td rowspan="1" colspan="1">capillary</td><td rowspan="1" colspan="1">capillary</td><td rowspan="1" colspan="1">capillary</td><td rowspan="1" colspan="1">capillary or limbate</td><td rowspan="1" colspan="1">capillary and capillary fringed</td></tr><tr><td rowspan="1" colspan="1">Pre-branchial and branchial neurochaetae</td><td rowspan="1" colspan="1">capillary and acicular with lateral spine</td><td rowspan="1" colspan="1">capillary and hook-shaped with fringe</td><td rowspan="1" colspan="1">capillary and hook-shaped</td><td rowspan="1" colspan="1">capillary</td><td rowspan="1" colspan="1">capillary or limbate</td><td rowspan="1" colspan="1">capillary and capillary fringed and hooded spine</td></tr><tr><td rowspan="1" colspan="1">Post-branchial neurochaeta</td><td rowspan="1" colspan="1">acicular with lateral spine and hook-shaped with terminal spine</td><td rowspan="1" colspan="1">hook-shaped with fringe</td><td rowspan="1" colspan="1">hook-shaped</td><td rowspan="1" colspan="1">curved and pilose without aristae</td><td rowspan="1" colspan="1">capillary or limbate and modified</td><td rowspan="1" colspan="1">hooded spine</td></tr><tr><td rowspan="1" colspan="1">Number of anal cirri</td><td rowspan="1" colspan="1">3</td><td rowspan="1" colspan="1">3</td><td rowspan="1" colspan="1">3</td><td rowspan="1" colspan="1">NI</td><td rowspan="1" colspan="1">3 to 8</td><td rowspan="1" colspan="1">3</td></tr><tr><td rowspan="1" colspan="1">Habitat</td><td rowspan="1" colspan="1">estuarine, intertidal</td><td rowspan="1" colspan="1">marine, intertidal</td><td rowspan="1" colspan="1">marine</td><td rowspan="1" colspan="1">deep sea</td><td rowspan="1" colspan="1">marine, subtidal</td><td rowspan="1" colspan="1">estuarine, subtidal</td></tr><tr><td rowspan="1" colspan="1">Bottom</td><td rowspan="1" colspan="1">muddy</td><td rowspan="1" colspan="1">sand bottom</td><td rowspan="1" colspan="1">NI</td><td rowspan="1" colspan="1">NI</td><td rowspan="1" colspan="1">sand bottom</td><td rowspan="1" colspan="1">NI</td></tr><tr><td rowspan="1" colspan="1">Type locality</td><td rowspan="1" colspan="1">Amazon Coast, Brazil</td><td rowspan="1" colspan="1">Denmark</td><td rowspan="1" colspan="1">Mediterranean Sea</td><td rowspan="1" colspan="1">Gulf of California, <abbrev xmlns:xlink="http://www.w3.org/1999/xlink" xlink:title="United States of America" id="ABBRID0EFVAI" xlink:type="simple">USA</abbrev></td><td rowspan="1" colspan="1">Cape Cod Bay, <abbrev xmlns:xlink="http://www.w3.org/1999/xlink" xlink:title="United States of America" id="ABBRID0EMVAI" xlink:type="simple">USA</abbrev></td><td rowspan="1" colspan="1">Australia</td></tr></tbody></table></table-wrap><p>Among the five valid species of <italic><tp:taxon-name><tp:taxon-name-part taxon-name-part-type="genus" reg="Paraonis">Paraonis</tp:taxon-name-part></tp:taxon-name></italic>, <italic><tp:taxon-name><tp:taxon-name-part taxon-name-part-type="genus" reg="Paraonis">P.</tp:taxon-name-part> <tp:taxon-name-part taxon-name-part-type="species" reg="fulgens">fulgens</tp:taxon-name-part></tp:taxon-name></italic>, <italic><tp:taxon-name><tp:taxon-name-part taxon-name-part-type="genus" reg="Paraonis">P.</tp:taxon-name-part> <tp:taxon-name-part taxon-name-part-type="species" reg="paucibranchiata">paucibranchiata</tp:taxon-name-part></tp:taxon-name></italic>, and <italic><tp:taxon-name><tp:taxon-name-part taxon-name-part-type="genus" reg="Paraonis">P.</tp:taxon-name-part> <tp:taxon-name-part taxon-name-part-type="species" reg="strelzovi">strelzovi</tp:taxon-name-part></tp:taxon-name></italic> also have the first pair of branchiae in the fourth chaetiger as seen in <italic><tp:taxon-name><tp:taxon-name-part taxon-name-part-type="genus" reg="Paraonis">P.</tp:taxon-name-part> <tp:taxon-name-part taxon-name-part-type="species" reg="amazonica">amazonica</tp:taxon-name-part></tp:taxon-name></italic> sp. n. However, <italic><tp:taxon-name><tp:taxon-name-part taxon-name-part-type="genus" reg="Paraonis">P.</tp:taxon-name-part> <tp:taxon-name-part taxon-name-part-type="species" reg="fulgens">fulgens</tp:taxon-name-part></tp:taxon-name></italic> has more than 25 pairs of branchiae and the first post-chaetal lobe starts in the third chaetiger, whereas <italic><tp:taxon-name><tp:taxon-name-part taxon-name-part-type="genus" reg="Paraonis">P.</tp:taxon-name-part> <tp:taxon-name-part taxon-name-part-type="species" reg="amazonica">amazonica</tp:taxon-name-part></tp:taxon-name></italic> sp. n. has 4–8 pairs of branchiae and first post-chaetal lobe in the 9<sup>th</sup> chaetiger. In addition, <italic><tp:taxon-name><tp:taxon-name-part taxon-name-part-type="genus" reg="Paraonis">P.</tp:taxon-name-part> <tp:taxon-name-part taxon-name-part-type="species" reg="fulgens">fulgens</tp:taxon-name-part></tp:taxon-name></italic> (about 120 chaetigers in total) seems to be longer than <italic><tp:taxon-name><tp:taxon-name-part taxon-name-part-type="genus" reg="Paraonis">P.</tp:taxon-name-part> <tp:taxon-name-part taxon-name-part-type="species" reg="amazonica">amazonica</tp:taxon-name-part></tp:taxon-name></italic> sp. n. (up to 54 chaetigers in complete individuals). However, longer animals could be found, since incomplete individuals of <italic><tp:taxon-name><tp:taxon-name-part taxon-name-part-type="genus" reg="Paraonis">P.</tp:taxon-name-part> <tp:taxon-name-part taxon-name-part-type="species" reg="amazonica">amazonica</tp:taxon-name-part></tp:taxon-name></italic> sp. n. showed up to 61 chaetigers. Only four pairs of branchiae are described in <italic><tp:taxon-name><tp:taxon-name-part taxon-name-part-type="genus" reg="Paraonis">P.</tp:taxon-name-part> <tp:taxon-name-part taxon-name-part-type="species" reg="paucibranchiata">paucibranchiata</tp:taxon-name-part></tp:taxon-name></italic> and <italic><tp:taxon-name><tp:taxon-name-part taxon-name-part-type="genus" reg="Paraonis">P.</tp:taxon-name-part> <tp:taxon-name-part taxon-name-part-type="species" reg="strelzovi">strelzovi</tp:taxon-name-part></tp:taxon-name></italic> whereas <italic><tp:taxon-name><tp:taxon-name-part taxon-name-part-type="genus" reg="Paraonis">P.</tp:taxon-name-part> <tp:taxon-name-part taxon-name-part-type="species" reg="amazonica">amazonica</tp:taxon-name-part></tp:taxon-name></italic> sp. n. has 4–8 pairs of branchiae. Moreover, <italic><tp:taxon-name><tp:taxon-name-part taxon-name-part-type="genus" reg="Paraonis">P.</tp:taxon-name-part> <tp:taxon-name-part taxon-name-part-type="species" reg="paucibranchiata">paucibranchiata</tp:taxon-name-part></tp:taxon-name></italic> differs from <italic><tp:taxon-name><tp:taxon-name-part taxon-name-part-type="genus" reg="Paraonis">P.</tp:taxon-name-part> <tp:taxon-name-part taxon-name-part-type="species" reg="amazonica">amazonica</tp:taxon-name-part></tp:taxon-name></italic> sp. n. by the presence of eyes and longer and straighter branchiae. The other two species mainly differ on the first chaetiger with branchiae and post-chaetal lobe. <italic><tp:taxon-name><tp:taxon-name-part taxon-name-part-type="genus" reg="Paraonis">Paraonis</tp:taxon-name-part> <tp:taxon-name-part taxon-name-part-type="species" reg="pygoenigmatica">pygoenigmatica</tp:taxon-name-part></tp:taxon-name></italic> has approximately 20 pairs of branchiae that begin in the sixth chaetiger, joined to the first dorsal lobes. In <italic><tp:taxon-name><tp:taxon-name-part taxon-name-part-type="genus" reg="Paraonis">P.</tp:taxon-name-part> <tp:taxon-name-part taxon-name-part-type="species" reg="pycnobranchiata">pycnobranchiata</tp:taxon-name-part></tp:taxon-name></italic>, the branchiae (about 19) are present from chaetiger 6–25. <italic><tp:taxon-name><tp:taxon-name-part taxon-name-part-type="genus" reg="Paraonis">P.</tp:taxon-name-part> <tp:taxon-name-part taxon-name-part-type="species" reg="amazonica">amazonica</tp:taxon-name-part></tp:taxon-name></italic> sp. n. and <italic><tp:taxon-name><tp:taxon-name-part taxon-name-part-type="genus" reg="Paraonis">P.</tp:taxon-name-part> <tp:taxon-name-part taxon-name-part-type="species" reg="pycnobranchiata">pycnobranchiata</tp:taxon-name-part></tp:taxon-name></italic> have the same pigmentation pattern consisting in small pigment spots scattered along the body.</p><!--PageBreak--><!--PageBreak--><p>Species of <italic><tp:taxon-name><tp:taxon-name-part taxon-name-part-type="genus" reg="Paraonis">Paraonis</tp:taxon-name-part></tp:taxon-name></italic> are usually reported in marine, inshore and continental shelf environments (<xref ref-type="bibr" rid="B39">Glasby and Wilson 2003</xref>). There are some exceptions, such as <italic><tp:taxon-name><tp:taxon-name-part taxon-name-part-type="genus" reg="Paraonis">P.</tp:taxon-name-part> <tp:taxon-name-part taxon-name-part-type="species" reg="fulgens">fulgens</tp:taxon-name-part></tp:taxon-name></italic>, recorded in the intertidal zone from Caribbean Sea (<xref ref-type="bibr" rid="B51">Helguera et al. 2011</xref>), <italic><tp:taxon-name><tp:taxon-name-part taxon-name-part-type="genus" reg="Paraonis">P.</tp:taxon-name-part> <tp:taxon-name-part taxon-name-part-type="species" reg="strelzovi">strelzovi</tp:taxon-name-part></tp:taxon-name></italic> in mangroves from Australia (<xref ref-type="bibr" rid="B50">Hartmann-Schröder 1980</xref>), and P. py<italic>goenigmatica</italic> recorded in estuarine areas from Brazil (<xref ref-type="bibr" rid="B11">Barros et al. 2001</xref>). <italic><tp:taxon-name><tp:taxon-name-part taxon-name-part-type="genus" reg="Paraonis">Paraonis</tp:taxon-name-part> <tp:taxon-name-part taxon-name-part-type="species" reg="amazonica">amazonica</tp:taxon-name-part></tp:taxon-name></italic> sp. n. is the first record of a <italic><tp:taxon-name><tp:taxon-name-part taxon-name-part-type="genus" reg="Paraonis">Paraonis</tp:taxon-name-part></tp:taxon-name></italic> species found in muddy bottoms in mangrove vegetated areas.</p></tp:treatment-sec><ref-list><ref id="B63"><mixed-citation xmlns:xlink="http://www.w3.org/1999/xlink" xlink:type="simple">
          <person-group><name name-style="western"><surname>López</surname><given-names>E</given-names></name></person-group> (<year>2008</year>) <article-title>Redescription of <italic><tp:taxon-name><tp:taxon-name-part taxon-name-part-type="genus">Aricidea</tp:taxon-name-part> <tp:taxon-name-part taxon-name-part-type="species">belgicae</tp:taxon-name-part></tp:taxon-name></italic> (Fauvel, 1936), an Antarctic <tp:taxon-name><tp:taxon-name-part taxon-name-part-type="family">Paraonidae</tp:taxon-name-part></tp:taxon-name> (<tp:taxon-name><tp:taxon-name-part taxon-name-part-type="phylum">Annelida</tp:taxon-name-part></tp:taxon-name>: <tp:taxon-name><tp:taxon-name-part taxon-name-part-type="class">Polychaeta</tp:taxon-name-part></tp:taxon-name>), with reassessment of its taxonomic status based on new material.</article-title> <source>Proceedings of the Biological Society of Washington</source> <volume>121</volume>(<issue>3</issue>): <fpage>297</fpage>–<lpage>307</lpage>. <ext-link xlink:type="simple" ext-link-type="doi" xlink:href="10.2988/08-05.1">https://doi.org/10.2988/08-05.1</ext-link></mixed-citation></ref><ref id="B35"><mixed-citation xmlns:xlink="http://www.w3.org/1999/xlink" xlink:type="simple">
          <person-group><name name-style="western"><surname>Gaston</surname><given-names>GR</given-names></name></person-group> (<year>1984</year>) <article-title><tp:taxon-name><tp:taxon-name-part taxon-name-part-type="family">Paraonidae</tp:taxon-name-part></tp:taxon-name>.</article-title> In: <person-group><name name-style="western"><surname>Uebelacker</surname><given-names>M</given-names></name><name name-style="western"><surname>Jonhson</surname><given-names>PG</given-names></name><name name-style="western"><surname>Vittor</surname><given-names>B</given-names></name></person-group> (<role>Eds</role>) <issue-title>Taxonomic guide to the polychaetes of the northern Gulf of Mexico 1(2).</issue-title> <source>Barry A .Vittor and Associates, Inc., Louisiana</source>, <fpage>1</fpage>–<lpage>53</lpage>. <ext-link xlink:type="simple" ext-link-type="doi" xlink:href="10.5962/bhl.title.4035">https://doi.org/10.5962/bhl.title.4035</ext-link></mixed-citation></ref><ref id="B64"><mixed-citation xmlns:xlink="http://www.w3.org/1999/xlink" xlink:type="simple">
          <person-group><name name-style="western"><surname>Mackie</surname><given-names>ASY</given-names></name></person-group> (<year>1991</year>) <article-title><italic><tp:taxon-name><tp:taxon-name-part taxon-name-part-type="genus">Paradoneis</tp:taxon-name-part> <tp:taxon-name-part taxon-name-part-type="species">eliasoni</tp:taxon-name-part></tp:taxon-name></italic> sp. nov. (<tp:taxon-name><tp:taxon-name-part taxon-name-part-type="class">Polychaeta</tp:taxon-name-part></tp:taxon-name>: <tp:taxon-name><tp:taxon-name-part taxon-name-part-type="family">Paraonidae</tp:taxon-name-part></tp:taxon-name>) from northern european waters, with a redescription of <italic><tp:taxon-name><tp:taxon-name-part taxon-name-part-type="genus">Paradoneis</tp:taxon-name-part> <tp:taxon-name-part taxon-name-part-type="species">lyra</tp:taxon-name-part></tp:taxon-name></italic> (Southern, 1914).</article-title> <source>Ophelia</source> <volume>5</volume>: <fpage>147</fpage>–<lpage>155</lpage>. <ext-link xlink:type="simple" ext-link-type="doi" xlink:href="10.1080/00785326.1986.10429745">https://doi.org/10.1080/00785326.1986.10429745</ext-link></mixed-citation></ref><ref id="B78"><mixed-citation xmlns:xlink="http://www.w3.org/1999/xlink" xlink:type="simple">
          <person-group><name name-style="western"><surname>Parapar</surname><given-names>J</given-names></name><name name-style="western"><surname>Alós</surname><given-names>C</given-names></name><name name-style="western"><surname>Núñez</surname><given-names>J</given-names></name><name name-style="western"><surname>Moreira</surname><given-names>J</given-names></name><name name-style="western"><surname>López</surname><given-names>E</given-names></name><name name-style="western"><surname>Aguirrezabalaga</surname><given-names>F</given-names></name><name name-style="western"><surname>Besteiro</surname><given-names>C</given-names></name><name name-style="western"><surname>Martínez</surname><given-names>A</given-names></name></person-group> (<year>2012</year>) <source><tp:taxon-name><tp:taxon-name-part taxon-name-part-type="phylum">Annelida</tp:taxon-name-part></tp:taxon-name><tp:taxon-name><tp:taxon-name-part taxon-name-part-type="class">Polychaeta</tp:taxon-name-part></tp:taxon-name> III. In: Ramos MA, et al. (Eds) Fauna Ibérica.</source> <publisher-name>Museo Nacional de Ciencias Naturales</publisher-name>, <publisher-loc>CSIC, Madrid</publisher-loc>, <size units="page">416 pp</size>. <ext-link xlink:type="simple" ext-link-type="doi" xlink:href="10.3989/scimar.2006.70n1159">https://doi.org/10.3989/scimar.2006.70n1159</ext-link></mixed-citation></ref><ref id="B104"><mixed-citation xmlns:xlink="http://www.w3.org/1999/xlink" xlink:type="simple">
          <person-group><name name-style="western"><surname>Strelzov</surname><given-names>VE</given-names></name></person-group> (<year>1973</year>) <source>Polychaete worms of the family <tp:taxon-name><tp:taxon-name-part taxon-name-part-type="family">Paraonidae</tp:taxon-name-part></tp:taxon-name> Cerruti, 1909 (<tp:taxon-name><tp:taxon-name-part taxon-name-part-type="class">Polychaeta</tp:taxon-name-part></tp:taxon-name>, <tp:taxon-name><tp:taxon-name-part taxon-name-part-type="class">Sedentaria</tp:taxon-name-part></tp:taxon-name>).</source> <publisher-name>Akademiya Nauk</publisher-name>, <publisher-loc>Leningrad</publisher-loc>, <size units="page">170 pp</size>.</mixed-citation></ref><ref id="B39"><mixed-citation xmlns:xlink="http://www.w3.org/1999/xlink" xlink:type="simple">
          <person-group><name name-style="western"><surname>Glasby</surname><given-names>CJ</given-names></name><name name-style="western"><surname>Wilson</surname><given-names>RS</given-names></name></person-group> (<year>2003</year>) <tp:taxon-name><tp:taxon-name-part taxon-name-part-type="family">Paraonidae</tp:taxon-name-part></tp:taxon-name> (<tp:taxon-name><tp:taxon-name-part taxon-name-part-type="class">Polychaeta</tp:taxon-name-part></tp:taxon-name>) – A DELTA database of genera, and Australian species. In: Wilson RS, Hutchings PA, Glasby CJ (Eds) Polychaetes: Interactive identification and information retrieval. CSIRO Publishing, Melbourne. <ext-link xlink:type="simple" ext-link-type="doi" xlink:href="10.3853/j.0067-1975.40.1988.150">https://doi.org/10.3853/j.0067-1975.40.1988.150</ext-link></mixed-citation></ref><ref id="B51"><mixed-citation xmlns:xlink="http://www.w3.org/1999/xlink" xlink:type="simple">
          <person-group><name name-style="western"><surname>Helguera</surname><given-names>Y</given-names></name><name name-style="western"><surname>Díaz-Asencio</surname><given-names>L</given-names></name><name name-style="western"><surname>Fernández-Garcés</surname><given-names>R</given-names></name><name name-style="western"><surname>Gómez-Batista</surname><given-names>M</given-names></name><name name-style="western"><surname>Guillén</surname><given-names>A</given-names></name><name name-style="western"><surname>Díaz-Asencio</surname><given-names>M</given-names></name><name name-style="western"><surname>Armenteros</surname><given-names>M</given-names></name></person-group> (<year>2011</year>) <article-title>Distribution patterns of macrofaunal polychaete as<abbrev xlink:type="simple">SEM</abbrev>blages in a polluted <abbrev xlink:type="simple">SEM</abbrev>i-enclosed bay: Cienfuegos, Caribbean Sea.</article-title> <source>Marine Biology Research</source> <volume>7</volume>: <fpage>757</fpage>–<lpage>768</lpage>. <ext-link xlink:type="simple" ext-link-type="doi" xlink:href="10.1080/17451000.2011.569552">http://dx.doi.org/10.1080/17451000.2011.569552</ext-link></mixed-citation></ref><ref id="B50"><mixed-citation xmlns:xlink="http://www.w3.org/1999/xlink" xlink:type="simple">
          <person-group><name name-style="western"><surname>Hartmann-Schröder</surname><given-names>G</given-names></name></person-group> (<year>1980</year>) <article-title>Die Polychaeten der tropischen Nordwestküste Australiens (zwischen Port Samson im Norden und Exmouth im Süden).</article-title> In: <person-group><name name-style="western"><surname>Hartmann-Schroeder</surname><given-names>G</given-names></name><name name-style="western"><surname>Hartmann</surname><given-names>G</given-names></name></person-group> (<role>Eds</role>) <issue-title>Zur Kenntnis des Eulitorals der australischen Küsten unter besonderer Berücksichtigung der Polychaeten und Ostracoden.</issue-title> <source>Mitteilungen aus dem Hamburgischen Zoologischen Museum und Institut</source> <volume>77</volume>: <fpage>41</fpage>–<lpage>110</lpage>.</mixed-citation></ref><ref id="B11"><mixed-citation xmlns:xlink="http://www.w3.org/1999/xlink" xlink:type="simple">
          <person-group><name name-style="western"><surname>Barros</surname><given-names>F</given-names></name><name name-style="western"><surname>Borzone</surname><given-names>CA</given-names></name><name name-style="western"><surname>Rosso</surname><given-names>S</given-names></name></person-group> (<year>2001</year>) <article-title>Macroinfauna of six beaches near Guaratuba Bay, Southern Brazil.</article-title> <source>Brazilian Archives of Biology and Technology</source> <volume>44</volume>(<issue>4</issue>): <fpage>351</fpage>–<lpage>364</lpage>. <ext-link xlink:type="simple" ext-link-type="doi" xlink:href="10.1590/s1516-89132001000400005">https://doi.org/10.1590/s1516-89132001000400005</ext-link></mixed-citation></ref></ref-list></tp:taxon-treatment>
